# Supplementary material for: High oxygen barrier packaging materials from protein-rich single-celled organisms
Source: Commun Chem. 2025 Oct 6;8:297. doi: 10.1038/s42004-025-01720-x (PMC12500970; doi:10.1038/s42004-025-01720-x)
Supplement: Supplementary file 4 — Supplementary Data 1 [file 42004_2025_1720_MOESM4_ESM.xlsx]

## Sheet: FTIR
FTIR data. The data has been base-line corrected
POWDER with 25% glycerol			Film with 25% glycerol			Tray with 20% glycerol
cm-1	A		cm-1	A		cm-1	A
4000	0.41859		4000	0.21393		4000	0.051339
3999	0.41859		3999	0.214		3999	0.051496
3998	0.41859		3998	0.214		3998	0.051496
3997	0.41859		3997	0.214		3997	0.051496
3996	0.41859		3996	0.214		3996	0.051496
3995	0.41848		3995	0.214		3995	0.051496
3994	0.41848		3994	0.21407		3994	0.051653
3993	0.41848		3993	0.21407		3993	0.051653
3992	0.41859		3992	0.21407		3992	0.051653
3991	0.41859		3991	0.21407		3991	0.051653
3990	0.41859		3990	0.21407		3990	0.051653
3989	0.41859		3989	0.21407		3989	0.051653
3988	0.4187		3988	0.21407		3988	0.051653
3987	0.4187		3987	0.21407		3987	0.051653
3986	0.4187		3986	0.21407		3986	0.051653
3985	0.4187		3985	0.21407		3985	0.051653
3984	0.4187		3984	0.21407		3984	0.051653
3983	0.4187		3983	0.21407		3983	0.05181
3982	0.4187		3982	0.21407		3982	0.05181
3981	0.4187		3981	0.21414		3981	0.05181
3980	0.4187		3980	0.21414		3980	0.05181
3979	0.4187		3979	0.21421		3979	0.051967
3978	0.4187		3978	0.21421		3978	0.051967
3977	0.4187		3977	0.21421		3977	0.051967
3976	0.4187		3976	0.21421		3976	0.051967
3975	0.4187		3975	0.21421		3975	0.051967
3974	0.4187		3974	0.21414		3974	0.05181
3973	0.4187		3973	0.21414		3973	0.05181
3972	0.4187		3972	0.21414		3972	0.05181
3971	0.4187		3971	0.21414		3971	0.05181
3970	0.4187		3970	0.21414		3970	0.05181
3969	0.4187		3969	0.21414		3969	0.05181
3968	0.4187		3968	0.21414		3968	0.051967
3967	0.4187		3967	0.21414		3967	0.051967
3966	0.41881		3966	0.21421		3966	0.052124
3965	0.41881		3965	0.21421		3965	0.052124
3964	0.41892		3964	0.21421		3964	0.052124
3963	0.41892		3963	0.21421		3963	0.052124
3962	0.41892		3962	0.21421		3962	0.052124
3961	0.41881		3961	0.21421		3961	0.052124
3960	0.41881		3960	0.21421		3960	0.052124
3959	0.41881		3959	0.21421		3959	0.052124
3958	0.41881		3958	0.21421		3958	0.052124
3957	0.41881		3957	0.21421		3957	0.052124
3956	0.41881		3956	0.21421		3956	0.052124
3955	0.41892		3955	0.21421		3955	0.052124
3954	0.41892		3954	0.21428		3954	0.052281
3953	0.41892		3953	0.21428		3953	0.052281
3952	0.41892		3952	0.21435		3952	0.052281
3951	0.41892		3951	0.21428		3951	0.052281
3950	0.41892		3950	0.21428		3950	0.052124
3949	0.41892		3949	0.21421		3949	0.052124
3948	0.41881		3948	0.21414		3948	0.052124
3947	0.41881		3947	0.21414		3947	0.052124
3946	0.41881		3946	0.21421		3946	0.052124
3945	0.41881		3945	0.21421		3945	0.052124
3944	0.41881		3944	0.21421		3944	0.052124
3943	0.41892		3943	0.21414		3943	0.052124
3942	0.41892		3942	0.21414		3942	0.052124
3941	0.41892		3941	0.21414		3941	0.052124
3940	0.41892		3940	0.21414		3940	0.052124
3939	0.41892		3939	0.21421		3939	0.052281
3938	0.41892		3938	0.21428		3938	0.052438
3937	0.41903		3937	0.21435		3937	0.052595
3936	0.41903		3936	0.21435		3936	0.052595
3935	0.41903		3935	0.21435		3935	0.052595
3934	0.41903		3934	0.21435		3934	0.052595
3933	0.41903		3933	0.21435		3933	0.052595
3932	0.41892		3932	0.21428		3932	0.052438
3931	0.41881		3931	0.21421		3931	0.052281
3930	0.41881		3930	0.21414		3930	0.052124
3929	0.41892		3929	0.21421		3929	0.052281
3928	0.41903		3928	0.21421		3928	0.052281
3927	0.41903		3927	0.21428		3927	0.052281
3926	0.41892		3926	0.21421		3926	0.052281
3925	0.41892		3925	0.21421		3925	0.052281
3924	0.41892		3924	0.21421		3924	0.052281
3923	0.41892		3923	0.21421		3923	0.052281
3922	0.41892		3922	0.21421		3922	0.052281
3921	0.41903		3921	0.21428		3921	0.052281
3920	0.41903		3920	0.21428		3920	0.052438
3919	0.41903		3919	0.21428		3919	0.052438
3918	0.41892		3918	0.21421		3918	0.052281
3917	0.41881		3917	0.21414		3917	0.052281
3916	0.41881		3916	0.21407		3916	0.052281
3915	0.41881		3915	0.21407		3915	0.052281
3914	0.41881		3914	0.21414		3914	0.052281
3913	0.41892		3913	0.21414		3913	0.052438
3912	0.41903		3912	0.21421		3912	0.052595
3911	0.41903		3911	0.21428		3911	0.052595
3910	0.41903		3910	0.21428		3910	0.052752
3909	0.41914		3909	0.21435		3909	0.052752
3908	0.41914		3908	0.21442		3908	0.052752
3907	0.41914		3907	0.21442		3907	0.052752
3906	0.41914		3906	0.21442		3906	0.052595
3905	0.41914		3905	0.21435		3905	0.052595
3904	0.41903		3904	0.21428		3904	0.052281
3903	0.41892		3903	0.21421		3903	0.052124
3902	0.41881		3902	0.21407		3902	0.05181
3901	0.41859		3901	0.21393		3901	0.051496
3900	0.41859		3900	0.21386		3900	0.051496
3899	0.41859		3899	0.21386		3899	0.051653
3898	0.4187		3898	0.21393		3898	0.05181
3897	0.4187		3897	0.214		3897	0.052124
3896	0.41881		3896	0.21414		3896	0.052281
3895	0.41892		3895	0.21421		3895	0.052438
3894	0.41892		3894	0.21421		3894	0.052438
3893	0.41881		3893	0.21421		3893	0.052281
3892	0.41881		3892	0.21414		3892	0.052281
3891	0.41892		3891	0.21414		3891	0.052438
3890	0.41903		3890	0.21428		3890	0.052595
3889	0.41903		3889	0.21428		3889	0.052595
3888	0.41903		3888	0.21428		3888	0.052438
3887	0.41903		3887	0.21421		3887	0.052595
3886	0.41903		3886	0.21428		3886	0.052595
3885	0.41903		3885	0.21428		3885	0.052595
3884	0.41892		3884	0.21421		3884	0.052438
3883	0.41881		3883	0.21414		3883	0.052124
3882	0.4187		3882	0.21407		3882	0.051967
3881	0.4187		3881	0.214		3881	0.051967
3880	0.4187		3880	0.214		3880	0.052124
3879	0.41881		3879	0.21407		3879	0.052124
3878	0.41881		3878	0.21414		3878	0.052124
3877	0.41881		3877	0.21421		3877	0.052281
3876	0.41892		3876	0.21428		3876	0.052281
3875	0.41903		3875	0.21435		3875	0.052438
3874	0.41914		3874	0.21435		3874	0.052595
3873	0.41914		3873	0.21435		3873	0.052438
3872	0.41903		3872	0.21421		3872	0.052281
3871	0.41892		3871	0.21407		3871	0.052124
3870	0.41892		3870	0.21407		3870	0.052281
3869	0.41903		3869	0.21414		3869	0.052281
3868	0.41892		3868	0.21414		3868	0.052281
3867	0.41892		3867	0.21414		3867	0.052124
3866	0.41892		3866	0.21421		3866	0.052124
3865	0.41892		3865	0.21421		3865	0.052281
3864	0.41881		3864	0.21414		3864	0.052124
3863	0.41881		3863	0.21407		3863	0.051967
3862	0.41881		3862	0.21407		3862	0.052124
3861	0.41892		3861	0.21414		3861	0.052438
3860	0.41903		3860	0.21421		3860	0.052595
3859	0.41914		3859	0.21428		3859	0.052752
3858	0.41925		3858	0.21428		3858	0.052752
3857	0.41936		3857	0.21435		3857	0.052752
3856	0.41947		3856	0.21442		3856	0.052752
3855	0.41947		3855	0.21442		3855	0.052909
3854	0.41936		3854	0.21435		3854	0.052752
3853	0.41914		3853	0.21421		3853	0.052438
3852	0.41892		3852	0.21407		3852	0.052124
3851	0.41881		3851	0.214		3851	0.051967
3850	0.4187		3850	0.214		3850	0.051967
3849	0.41881		3849	0.21407		3849	0.052281
3848	0.41892		3848	0.21421		3848	0.052438
3847	0.41903		3847	0.21428		3847	0.052595
3846	0.41903		3846	0.21435		3846	0.052595
3845	0.41914		3845	0.21435		3845	0.052752
3844	0.41914		3844	0.21442		3844	0.052752
3843	0.41914		3843	0.21442		3843	0.052909
3842	0.41914		3842	0.21435		3842	0.052752
3841	0.41914		3841	0.21428		3841	0.052752
3840	0.41903		3840	0.21414		3840	0.052595
3839	0.41892		3839	0.21407		3839	0.052281
3838	0.41881		3838	0.21407		3838	0.052281
3837	0.41881		3837	0.21414		3837	0.052124
3836	0.41881		3836	0.21421		3836	0.052124
3835	0.41881		3835	0.21421		3835	0.052124
3834	0.41881		3834	0.21421		3834	0.052124
3833	0.41881		3833	0.21414		3833	0.052281
3832	0.41892		3832	0.21421		3832	0.052438
3831	0.41903		3831	0.21428		3831	0.052595
3830	0.41903		3830	0.21428		3830	0.052595
3829	0.41903		3829	0.21428		3829	0.052595
3828	0.41892		3828	0.21428		3828	0.052595
3827	0.41903		3827	0.21428		3827	0.052752
3826	0.41914		3826	0.21435		3826	0.052909
3825	0.41914		3825	0.21442		3825	0.052909
3824	0.41914		3824	0.21442		3824	0.052752
3823	0.41914		3823	0.21442		3823	0.052595
3822	0.41903		3822	0.21435		3822	0.052595
3821	0.41903		3821	0.21428		3821	0.052595
3820	0.41892		3820	0.21428		3820	0.052595
3819	0.41892		3819	0.21421		3819	0.052281
3818	0.41881		3818	0.21407		3818	0.052124
3817	0.41892		3817	0.21407		3817	0.052281
3816	0.41892		3816	0.21414		3816	0.052595
3815	0.41903		3815	0.21421		3815	0.052752
3814	0.41892		3814	0.21421		3814	0.052595
3813	0.41903		3813	0.21421		3813	0.052595
3812	0.41914		3812	0.21428		3812	0.052752
3811	0.41925		3811	0.21442		3811	0.052909
3810	0.41925		3810	0.21442		3810	0.052909
3809	0.41914		3809	0.21442		3809	0.052752
3808	0.41914		3808	0.21449		3808	0.052909
3807	0.41925		3807	0.21456		3807	0.053066
3806	0.41925		3806	0.21456		3806	0.053066
3805	0.41925		3805	0.21449		3805	0.052909
3804	0.41903		3804	0.21435		3804	0.052595
3803	0.41892		3803	0.21421		3803	0.052438
3802	0.41892		3802	0.21421		3802	0.052595
3801	0.41903		3801	0.21421		3801	0.052595
3800	0.41903		3800	0.21421		3800	0.052438
3799	0.41892		3799	0.21421		3799	0.052124
3798	0.41881		3798	0.21414		3798	0.052124
3797	0.41881		3797	0.21414		3797	0.052281
3796	0.41892		3796	0.21414		3796	0.052438
3795	0.41892		3795	0.21421		3795	0.052595
3794	0.41892		3794	0.21421		3794	0.052752
3793	0.41892		3793	0.21428		3793	0.052909
3792	0.41903		3792	0.21435		3792	0.053066
3791	0.41903		3791	0.21435		3791	0.053066
3790	0.41903		3790	0.21442		3790	0.053223
3789	0.41903		3789	0.21442		3789	0.053223
3788	0.41903		3788	0.21449		3788	0.053223
3787	0.41903		3787	0.21442		3787	0.053223
3786	0.41903		3786	0.21442		3786	0.053223
3785	0.41903		3785	0.21435		3785	0.053066
3784	0.41903		3784	0.21435		3784	0.053066
3783	0.41903		3783	0.21435		3783	0.052909
3782	0.41903		3782	0.21435		3782	0.052752
3781	0.41903		3781	0.21428		3781	0.052752
3780	0.41903		3780	0.21428		3780	0.052752
3779	0.41892		3779	0.21428		3779	0.052752
3778	0.41892		3778	0.21428		3778	0.052752
3777	0.41892		3777	0.21428		3777	0.052752
3776	0.41892		3776	0.21428		3776	0.052752
3775	0.41892		3775	0.21435		3775	0.052909
3774	0.41892		3774	0.21442		3774	0.052909
3773	0.41892		3773	0.21442		3773	0.052752
3772	0.41892		3772	0.21435		3772	0.052752
3771	0.41892		3771	0.21428		3771	0.052752
3770	0.41892		3770	0.21428		3770	0.052752
3769	0.41892		3769	0.21428		3769	0.052752
3768	0.41881		3768	0.21421		3768	0.052595
3767	0.41881		3767	0.21421		3767	0.052595
3766	0.41881		3766	0.21421		3766	0.052595
3765	0.41881		3765	0.21421		3765	0.052595
3764	0.41892		3764	0.21428		3764	0.052752
3763	0.41881		3763	0.21428		3763	0.052595
3762	0.41881		3762	0.21428		3762	0.052595
3761	0.41892		3761	0.21428		3761	0.052595
3760	0.41892		3760	0.21428		3760	0.052595
3759	0.41881		3759	0.21421		3759	0.052438
3758	0.41881		3758	0.21421		3758	0.052438
3757	0.41881		3757	0.21421		3757	0.052438
3756	0.41892		3756	0.21428		3756	0.052438
3755	0.41892		3755	0.21428		3755	0.052281
3754	0.41892		3754	0.21435		3754	0.052281
3753	0.41903		3753	0.21442		3753	0.052281
3752	0.41914		3752	0.21442		3752	0.052281
3751	0.41903		3751	0.21421		3751	0.052124
3750	0.41903		3750	0.21414		3750	0.051967
3749	0.41903		3749	0.21414		3749	0.051967
3748	0.41892		3748	0.21407		3748	0.05181
3747	0.4187		3747	0.21386		3747	0.051182
3746	0.41848		3746	0.21372		3746	0.051025
3745	0.41859		3745	0.21386		3745	0.051339
3744	0.41881		3744	0.21407		3744	0.05181
3743	0.41881		3743	0.21421		3743	0.051967
3742	0.4187		3742	0.21414		3742	0.05181
3741	0.4187		3741	0.21407		3741	0.05181
3740	0.4187		3740	0.21407		3740	0.05181
3739	0.41881		3739	0.21407		3739	0.05181
3738	0.41881		3738	0.21407		3738	0.05181
3737	0.4187		3737	0.21407		3737	0.05181
3736	0.41859		3736	0.21407		3736	0.051496
3735	0.41837		3735	0.21386		3735	0.051182
3734	0.41826		3734	0.21372		3734	0.050711
3733	0.41826		3733	0.21372		3733	0.050868
3732	0.41848		3732	0.21386		3732	0.051182
3731	0.41859		3731	0.21407		3731	0.051653
3730	0.4187		3730	0.21414		3730	0.05181
3729	0.4187		3729	0.21414		3729	0.05181
3728	0.4187		3728	0.21414		3728	0.051967
3727	0.41881		3727	0.21414		3727	0.051967
3726	0.41881		3726	0.21414		3726	0.051967
3725	0.4187		3725	0.21407		3725	0.051653
3724	0.41859		3724	0.214		3724	0.051496
3723	0.41859		3723	0.21393		3723	0.051496
3722	0.41859		3722	0.21393		3722	0.051496
3721	0.41848		3721	0.21393		3721	0.051496
3720	0.41848		3720	0.21393		3720	0.051496
3719	0.41848		3719	0.214		3719	0.051496
3718	0.41848		3718	0.214		3718	0.051653
3717	0.41859		3717	0.21407		3717	0.051653
3716	0.41859		3716	0.214		3716	0.051653
3715	0.41859		3715	0.214		3715	0.051653
3714	0.41859		3714	0.214		3714	0.051653
3713	0.41859		3713	0.21407		3713	0.051653
3712	0.41859		3712	0.214		3712	0.051653
3711	0.41859		3711	0.21393		3711	0.051496
3710	0.41859		3710	0.21386		3710	0.051339
3709	0.41859		3709	0.21386		3709	0.051182
3708	0.41859		3708	0.21393		3708	0.051339
3707	0.41859		3707	0.21393		3707	0.051496
3706	0.41859		3706	0.214		3706	0.051653
3705	0.41848		3705	0.214		3705	0.051653
3704	0.41848		3704	0.214		3704	0.051496
3703	0.41837		3703	0.21393		3703	0.051496
3702	0.41848		3702	0.21393		3702	0.051653
3701	0.41848		3701	0.214		3701	0.05181
3700	0.41859		3700	0.21407		3700	0.051967
3699	0.41859		3699	0.21407		3699	0.052124
3698	0.41859		3698	0.21407		3698	0.052124
3697	0.41859		3697	0.21414		3697	0.052281
3696	0.41859		3696	0.21414		3696	0.052438
3695	0.4187		3695	0.21407		3695	0.052281
3694	0.4187		3694	0.21407		3694	0.052281
3693	0.41859		3693	0.21407		3693	0.052281
3692	0.41859		3692	0.21407		3692	0.052281
3691	0.41848		3691	0.21407		3691	0.052124
3690	0.41837		3690	0.214		3690	0.051967
3689	0.41848		3689	0.214		3689	0.051967
3688	0.41859		3688	0.214		3688	0.052124
3687	0.41859		3687	0.21407		3687	0.052281
3686	0.41859		3686	0.21407		3686	0.052281
3685	0.41859		3685	0.214		3685	0.052281
3684	0.41859		3684	0.21407		3684	0.052281
3683	0.41859		3683	0.21414		3683	0.052281
3682	0.41859		3682	0.21414		3682	0.052281
3681	0.41859		3681	0.21414		3681	0.052281
3680	0.4187		3680	0.21421		3680	0.052438
3679	0.4187		3679	0.21421		3679	0.052438
3678	0.41859		3678	0.21414		3678	0.052124
3677	0.41859		3677	0.21414		3677	0.051967
3676	0.41859		3676	0.21414		3676	0.05181
3675	0.4187		3675	0.21421		3675	0.05181
3674	0.4187		3674	0.21421		3674	0.051653
3673	0.4187		3673	0.21421		3673	0.051339
3672	0.41859		3672	0.21414		3672	0.051182
3671	0.41859		3671	0.21421		3671	0.051496
3670	0.4187		3670	0.21435		3670	0.05181
3669	0.41881		3669	0.21442		3669	0.051967
3668	0.41881		3668	0.21442		3668	0.052124
3667	0.41881		3667	0.21449		3667	0.052281
3666	0.41892		3666	0.21449		3666	0.052281
3665	0.41892		3665	0.21456		3665	0.052438
3664	0.41903		3664	0.21463		3664	0.052595
3663	0.41914		3663	0.2147		3663	0.052752
3662	0.41914		3662	0.21484		3662	0.052752
3661	0.41925		3661	0.21491		3661	0.052909
3660	0.41925		3660	0.21498		3660	0.052752
3659	0.41925		3659	0.21498		3659	0.052752
3658	0.41925		3658	0.21505		3658	0.052595
3657	0.41936		3657	0.21512		3657	0.052595
3656	0.41947		3656	0.21519		3656	0.052752
3655	0.41958		3655	0.21526		3655	0.052595
3654	0.41958		3654	0.21519		3654	0.052281
3653	0.41947		3653	0.21519		3653	0.05181
3652	0.41947		3652	0.21519		3652	0.051653
3651	0.41947		3651	0.21533		3651	0.051653
3650	0.41958		3650	0.2154		3650	0.051653
3649	0.41958		3649	0.21533		3649	0.051339
3648	0.41958		3648	0.2154		3648	0.051339
3647	0.41969		3647	0.21547		3647	0.051339
3646	0.4198		3646	0.21561		3646	0.051496
3645	0.41991		3645	0.21568		3645	0.051653
3644	0.42002		3644	0.21575		3644	0.05181
3643	0.42013		3643	0.21589		3643	0.052124
3642	0.42024		3642	0.21603		3642	0.052281
3641	0.42035		3641	0.21617		3641	0.052438
3640	0.42035		3640	0.21631		3640	0.052438
3639	0.42046		3639	0.21645		3639	0.052595
3638	0.42057		3638	0.21659		3638	0.052595
3637	0.42068		3637	0.21666		3637	0.052595
3636	0.42079		3636	0.2168		3636	0.052595
3635	0.4209		3635	0.21687		3635	0.052752
3634	0.42112		3634	0.21694		3634	0.052752
3633	0.42123		3633	0.21708		3633	0.052595
3632	0.42123		3632	0.21708		3632	0.052281
3631	0.42134		3631	0.21715		3631	0.052124
3630	0.42156		3630	0.21729		3630	0.052124
3629	0.42178		3629	0.21743		3629	0.052438
3628	0.42189		3628	0.21764		3628	0.052438
3627	0.422		3627	0.21785		3627	0.052438
3626	0.422		3626	0.21792		3626	0.052595
3625	0.42211		3625	0.21806		3625	0.052595
3624	0.42222		3624	0.2182		3624	0.052752
3623	0.42233		3623	0.21827		3623	0.052752
3622	0.42233		3622	0.21841		3622	0.052595
3621	0.42244		3621	0.21848		3621	0.052752
3620	0.42266		3620	0.21869		3620	0.052909
3619	0.42288		3619	0.21883		3619	0.053066
3618	0.4231		3618	0.21904		3618	0.05338
3617	0.42332		3617	0.21918		3617	0.05338
3616	0.42343		3616	0.21932		3616	0.05338
3615	0.42365		3615	0.21939		3615	0.05338
3614	0.42387		3614	0.21953		3614	0.053537
3613	0.42409		3613	0.21974		3613	0.053851
3612	0.42442		3612	0.21995		3612	0.054008
3611	0.42464		3611	0.22016		3611	0.054322
3610	0.42475		3610	0.22037		3610	0.054479
3609	0.42508		3609	0.22065		3609	0.054793
3608	0.4253		3608	0.22086		3608	0.05495
3607	0.42552		3607	0.22107		3607	0.055107
3606	0.42574		3606	0.22128		3606	0.055264
3605	0.42596		3605	0.22149		3605	0.055421
3604	0.42618		3604	0.22177		3604	0.055735
3603	0.4264		3603	0.22198		3603	0.056049
3602	0.42662		3602	0.22226		3602	0.056363
3601	0.42684		3601	0.22247		3601	0.05652
3600	0.42717		3600	0.22268		3600	0.056834
3599	0.42739		3599	0.22289		3599	0.056991
3598	0.42772		3598	0.2231		3598	0.057148
3597	0.42805		3597	0.22331		3597	0.057305
3596	0.42838		3596	0.22359		3596	0.057462
3595	0.42871		3595	0.2238		3595	0.057619
3594	0.42904		3594	0.22408		3594	0.057776
3593	0.42937		3593	0.22436		3593	0.057933
3592	0.4297		3592	0.22464		3592	0.058247
3591	0.42992		3591	0.22492		3591	0.058404
3590	0.43025		3590	0.22527		3590	0.058561
3589	0.43058		3589	0.22555		3589	0.058718
3588	0.43091		3588	0.2259		3588	0.059032
3587	0.43124		3587	0.22618		3587	0.059189
3586	0.43168		3586	0.22646		3586	0.059503
3585	0.43201		3585	0.22681		3585	0.059974
3584	0.43234		3584	0.22709		3584	0.060288
3583	0.43278		3583	0.22737		3583	0.060759
3582	0.43333		3582	0.22772		3582	0.06123
3581	0.43377		3581	0.22807		3581	0.061544
3580	0.4341		3580	0.22849		3580	0.061858
3579	0.43454		3579	0.22884		3579	0.062172
3578	0.43487		3578	0.22919		3578	0.062486
3577	0.43531		3577	0.22947		3577	0.062957
3576	0.43575		3576	0.22982		3576	0.063271
3575	0.43608		3575	0.23017		3575	0.063585
3574	0.43652		3574	0.23059		3574	0.064056
3573	0.43696		3573	0.23094		3573	0.06437
3572	0.4374		3572	0.23136		3572	0.064684
3571	0.43784		3571	0.23171		3571	0.064841
3570	0.43828		3570	0.23206		3570	0.064998
3569	0.43883		3569	0.23248		3569	0.065155
3568	0.43927		3568	0.23283		3568	0.065469
3567	0.43982		3567	0.23318		3567	0.065783
3566	0.44026		3566	0.23353		3566	0.066097
3565	0.44081		3565	0.23395		3565	0.066568
3564	0.44125		3564	0.23437		3564	0.067039
3563	0.4418		3563	0.23486		3563	0.06751
3562	0.44235		3562	0.23528		3562	0.067981
3561	0.4429		3561	0.23577		3561	0.068452
3560	0.44345		3560	0.23619		3560	0.068923
3559	0.444		3559	0.23668		3559	0.069394
3558	0.44444		3558	0.23717		3558	0.069865
3557	0.44499		3557	0.23759		3557	0.070336
3556	0.44554		3556	0.23808		3556	0.070807
3555	0.44609		3555	0.23857		3555	0.071121
3554	0.44664		3554	0.23906		3554	0.071592
3553	0.4473		3553	0.23948		3553	0.071906
3552	0.44785		3552	0.23997		3552	0.072377
3551	0.44851		3551	0.24046		3551	0.072848
3550	0.44906		3550	0.24088		3550	0.073319
3549	0.44972		3549	0.24137		3549	0.073633
3548	0.45027		3548	0.24186		3548	0.074104
3547	0.45093		3547	0.24242		3547	0.074575
3546	0.45159		3546	0.24298		3546	0.075046
3545	0.45225		3545	0.24361		3545	0.075517
3544	0.45291		3544	0.24417		3544	0.076145
3543	0.45357		3543	0.24466		3543	0.076773
3542	0.45412		3542	0.24515		3542	0.077401
3541	0.45478		3541	0.24571		3541	0.077872
3540	0.45544		3540	0.2462		3540	0.078343
3539	0.45599		3539	0.24676		3539	0.078814
3538	0.45665		3538	0.24725		3538	0.079285
3537	0.45731		3537	0.24781		3537	0.079756
3536	0.45797		3536	0.24837		3536	0.080384
3535	0.45863		3535	0.24893		3535	0.080855
3534	0.45929		3534	0.24949		3534	0.081326
3533	0.45995		3533	0.25005		3533	0.081797
3532	0.46061		3532	0.25061		3532	0.082425
3531	0.46127		3531	0.2511		3531	0.082896
3530	0.46204		3530	0.25166		3530	0.083367
3529	0.4627		3529	0.25222		3529	0.083995
3528	0.46336		3528	0.25278		3528	0.084466
3527	0.46413		3527	0.25334		3527	0.084937
3526	0.46479		3526	0.25397		3526	0.085565
3525	0.46556		3525	0.2546		3525	0.086036
3524	0.46622		3524	0.25523		3524	0.086507
3523	0.46699		3523	0.25586		3523	0.087135
3522	0.46776		3522	0.25642		3522	0.087606
3521	0.46842		3521	0.25705		3521	0.088077
3520	0.46908		3520	0.25761		3520	0.088705
3519	0.46985		3519	0.25824		3519	0.089176
3518	0.47062		3518	0.2588		3518	0.089804
3517	0.47139		3517	0.25943		3517	0.090432
3516	0.47216		3516	0.26006		3516	0.09106
3515	0.47293		3515	0.26069		3515	0.091531
3514	0.4737		3514	0.26132		3514	0.092159
3513	0.47436		3513	0.26188		3513	0.092787
3512	0.47513		3512	0.26251		3512	0.093415
3511	0.47579		3511	0.26314		3511	0.094043
3510	0.47656		3510	0.2637		3510	0.094671
3509	0.47733		3509	0.26433		3509	0.095299
3508	0.47821		3508	0.26496		3508	0.09577
3507	0.47887		3507	0.26552		3507	0.096398
3506	0.47964		3506	0.26615		3506	0.096869
3505	0.48052		3505	0.26685		3505	0.097497
3504	0.48129		3504	0.26748		3504	0.098125
3503	0.48217		3503	0.26818		3503	0.098596
3502	0.48305		3502	0.26888		3502	0.099224
3501	0.48382		3501	0.26958		3501	0.099852
3500	0.48448		3500	0.27028		3500	0.100323
3499	0.48525		3499	0.27091		3499	0.100951
3498	0.48602		3498	0.27154		3498	0.101579
3497	0.48679		3497	0.2721		3497	0.102207
3496	0.48756		3496	0.27273		3496	0.102835
3495	0.48844		3495	0.27343		3495	0.103463
3494	0.48921		3494	0.27406		3494	0.103934
3493	0.48998		3493	0.27476		3493	0.104562
3492	0.49075		3492	0.27546		3492	0.105033
3491	0.49152		3491	0.27609		3491	0.105661
3490	0.4924		3490	0.27679		3490	0.106132
3489	0.49317		3489	0.27749		3489	0.10676
3488	0.49394		3488	0.27812		3488	0.107388
3487	0.49482		3487	0.27882		3487	0.108016
3486	0.49559		3486	0.27945		3486	0.108644
3485	0.49636		3485	0.28008		3485	0.109272
3484	0.49713		3484	0.28078		3484	0.1099
3483	0.4979		3483	0.28141		3483	0.110371
3482	0.49878		3482	0.28211		3482	0.110999
3481	0.49955		3481	0.28274		3481	0.111627
3480	0.50043		3480	0.28351		3480	0.112255
3479	0.50131		3479	0.28421		3479	0.11304
3478	0.50219		3478	0.28491		3478	0.113668
3477	0.50296		3477	0.28554		3477	0.114139
3476	0.50384		3476	0.28624		3476	0.114767
3475	0.50461		3475	0.28694		3475	0.115238
3474	0.50538		3474	0.28757		3474	0.115866
3473	0.50615		3473	0.28827		3473	0.116337
3472	0.50703		3472	0.28897		3472	0.116965
3471	0.5078		3471	0.28967		3471	0.117593
3470	0.50868		3470	0.29037		3470	0.118221
3469	0.50956		3469	0.29107		3469	0.118849
3468	0.51044		3468	0.29184		3468	0.119477
3467	0.51121		3467	0.29254		3467	0.120105
3466	0.51198		3466	0.29324		3466	0.120576
3465	0.51275		3465	0.29387		3465	0.121204
3464	0.51352		3464	0.2945		3464	0.121832
3463	0.51429		3463	0.29513		3463	0.122303
3462	0.51506		3462	0.29583		3462	0.122931
3461	0.51594		3461	0.29646		3461	0.123559
3460	0.51682		3460	0.29716		3460	0.124187
3459	0.5177		3459	0.29786		3459	0.124815
3458	0.51847		3458	0.29856		3458	0.125286
3457	0.51924		3457	0.29926		3457	0.125757
3456	0.52001		3456	0.29996		3456	0.126385
3455	0.52089		3455	0.30066		3455	0.126856
3454	0.52166		3454	0.30136		3454	0.127484
3453	0.52243		3453	0.30206		3453	0.128112
3452	0.5232		3452	0.30276		3452	0.12874
3451	0.52408		3451	0.30346		3451	0.129368
3450	0.52485		3450	0.30409		3450	0.129996
3449	0.52562		3449	0.30479		3449	0.130624
3448	0.5265		3448	0.30549		3448	0.131252
3447	0.52738		3447	0.30619		3447	0.131723
3446	0.52826		3446	0.30689		3446	0.132351
3445	0.52903		3445	0.30759		3445	0.132979
3444	0.52991		3444	0.30829		3444	0.13345
3443	0.53068		3443	0.30899		3443	0.134078
3442	0.53145		3442	0.30969		3442	0.134549
3441	0.53233		3441	0.31039		3441	0.135177
3440	0.5331		3440	0.31109		3440	0.135805
3439	0.53398		3439	0.31186		3439	0.136433
3438	0.53486		3438	0.31256		3438	0.137061
3437	0.53574		3437	0.31333		3437	0.137689
3436	0.53651		3436	0.31403		3436	0.138317
3435	0.53739		3435	0.3148		3435	0.138945
3434	0.53816		3434	0.3155		3434	0.139573
3433	0.53893		3433	0.31613		3433	0.140201
3432	0.5397		3432	0.31683		3432	0.140672
3431	0.54047		3431	0.31746		3431	0.141143
3430	0.54124		3430	0.31816		3430	0.141771
3429	0.54212		3429	0.31886		3429	0.142242
3428	0.54289		3428	0.31956		3428	0.14287
3427	0.54355		3427	0.32026		3427	0.143341
3426	0.54432		3426	0.32089		3426	0.143812
3425	0.54498		3425	0.32152		3425	0.144283
3424	0.54564		3424	0.32215		3424	0.144754
3423	0.54641		3423	0.32278		3423	0.145382
3422	0.54718		3422	0.32348		3422	0.145853
3421	0.54806		3421	0.32418		3421	0.146481
3420	0.54894		3420	0.32488		3420	0.146952
3419	0.54971		3419	0.32558		3419	0.14758
3418	0.55048		3418	0.32621		3418	0.148208
3417	0.55125		3417	0.32691		3417	0.148679
3416	0.55202		3416	0.32761		3416	0.14915
3415	0.55279		3415	0.32831		3415	0.149778
3414	0.55367		3414	0.32901		3414	0.150249
3413	0.55444		3413	0.32964		3413	0.150877
3412	0.55521		3412	0.33034		3412	0.151505
3411	0.55598		3411	0.33104		3411	0.151976
3410	0.55664		3410	0.33174		3410	0.152604
3409	0.55741		3409	0.33244		3409	0.153232
3408	0.55807		3408	0.33307		3408	0.153703
3407	0.55884		3407	0.3337		3407	0.154174
3406	0.5595		3406	0.33426		3406	0.154645
3405	0.56027		3405	0.33489		3405	0.155116
3404	0.56104		3404	0.33559		3404	0.155587
3403	0.56181		3403	0.33629		3403	0.156058
3402	0.56258		3402	0.33699		3402	0.156686
3401	0.56335		3401	0.33769		3401	0.157314
3400	0.56412		3400	0.33832		3400	0.157785
3399	0.56478		3399	0.33895		3399	0.158256
3398	0.56544		3398	0.33951		3398	0.158727
3397	0.5661		3397	0.34014		3397	0.159198
3396	0.56676		3396	0.3407		3396	0.159669
3395	0.56742		3395	0.34126		3395	0.16014
3394	0.56808		3394	0.34189		3394	0.160611
3393	0.56885		3393	0.34252		3393	0.161082
3392	0.56962		3392	0.34315		3392	0.161553
3391	0.57028		3391	0.34378		3391	0.162024
3390	0.57094		3390	0.34441		3390	0.162495
3389	0.5716		3389	0.34497		3389	0.162966
3388	0.57215		3388	0.34553		3388	0.16328
3387	0.5727		3387	0.34602		3387	0.163751
3386	0.57336		3386	0.34658		3386	0.164065
3385	0.57391		3385	0.34721		3385	0.164536
3384	0.57457		3384	0.34784		3384	0.16485
3383	0.57523		3383	0.3484		3383	0.165321
3382	0.57578		3382	0.34896		3382	0.165792
3381	0.57644		3381	0.34959		3381	0.166263
3380	0.57699		3380	0.35015		3380	0.166734
3379	0.57754		3379	0.35078		3379	0.167205
3378	0.5782		3378	0.35141		3378	0.167676
3377	0.57886		3377	0.35197		3377	0.168147
3376	0.57952		3376	0.35253		3376	0.168461
3375	0.58018		3375	0.35309		3375	0.168932
3374	0.58084		3374	0.35358		3374	0.169246
3373	0.5815		3373	0.35414		3373	0.169717
3372	0.58227		3372	0.35463		3372	0.170188
3371	0.58293		3371	0.35526		3371	0.170502
3370	0.58359		3370	0.35589		3370	0.170973
3369	0.58425		3369	0.35652		3369	0.171444
3368	0.5848		3368	0.35708		3368	0.171915
3367	0.58535		3367	0.35764		3367	0.172386
3366	0.58579		3366	0.35813		3366	0.172857
3365	0.58634		3365	0.35855		3365	0.173171
3364	0.58689		3364	0.35904		3364	0.173485
3363	0.58733		3363	0.35946		3363	0.173799
3362	0.58788		3362	0.35995		3362	0.174113
3361	0.58832		3361	0.36044		3361	0.174427
3360	0.58887		3360	0.36093		3360	0.174741
3359	0.58942		3359	0.36135		3359	0.175212
3358	0.58997		3358	0.36184		3358	0.175526
3357	0.59041		3357	0.36233		3357	0.17584
3356	0.59096		3356	0.36282		3356	0.176154
3355	0.5914		3355	0.36331		3355	0.176468
3354	0.59195		3354	0.3638		3354	0.176782
3353	0.5925		3353	0.36429		3353	0.177096
3352	0.59305		3352	0.36478		3352	0.177567
3351	0.5936		3351	0.36527		3351	0.177881
3350	0.59404		3350	0.36569		3350	0.178352
3349	0.59459		3349	0.36618		3349	0.178823
3348	0.59503		3348	0.36653		3348	0.179137
3347	0.59536		3347	0.36695		3347	0.179451
3346	0.5958		3346	0.3673		3346	0.179608
3345	0.59624		3345	0.36765		3345	0.179922
3344	0.59668		3344	0.36807		3344	0.180236
3343	0.59712		3343	0.36849		3343	0.18055
3342	0.59756		3342	0.36891		3342	0.180864
3341	0.598		3341	0.3694		3341	0.181178
3340	0.59833		3340	0.36982		3340	0.181492
3339	0.59866		3339	0.37024		3339	0.181806
3338	0.5991		3338	0.37059		3338	0.18212
3337	0.59954		3337	0.37094		3337	0.182277
3336	0.59987		3336	0.37122		3336	0.182591
3335	0.6002		3335	0.37143		3335	0.182748
3334	0.60053		3334	0.37171		3334	0.182905
3333	0.60086		3333	0.37199		3333	0.183062
3332	0.60108		3332	0.37234		3332	0.183376
3331	0.60141		3331	0.37262		3331	0.183533
3330	0.60163		3330	0.37297		3330	0.183847
3329	0.60196		3329	0.37325		3329	0.184004
3328	0.6024		3328	0.37353		3328	0.184318
3327	0.60273		3327	0.37381		3327	0.184475
3326	0.60306		3326	0.37409		3326	0.184789
3325	0.60339		3325	0.37437		3325	0.184946
3324	0.60361		3324	0.37465		3324	0.18526
3323	0.60383		3323	0.37493		3323	0.185417
3322	0.60405		3322	0.37514		3322	0.185574
3321	0.60427		3321	0.37542		3321	0.185731
3320	0.60449		3320	0.37563		3320	0.185731
3319	0.60482		3319	0.37584		3319	0.185888
3318	0.60504		3318	0.37598		3318	0.186202
3317	0.60537		3317	0.37619		3317	0.186359
3316	0.60559		3316	0.37647		3316	0.186673
3315	0.60581		3315	0.37668		3315	0.186987
3314	0.60603		3314	0.37696		3314	0.187144
3313	0.60625		3313	0.37717		3313	0.187301
3312	0.60658		3312	0.37745		3312	0.187301
3311	0.6068		3311	0.37773		3311	0.187458
3310	0.60713		3310	0.37801		3310	0.187615
3309	0.60746		3309	0.37829		3309	0.187772
3308	0.60768		3308	0.37857		3308	0.188086
3307	0.60801		3307	0.37885		3307	0.188243
3306	0.60823		3306	0.37913		3306	0.1884
3305	0.60845		3305	0.37934		3305	0.188557
3304	0.60856		3304	0.37948		3304	0.188714
3303	0.60867		3303	0.37962		3303	0.188871
3302	0.60878		3302	0.37969		3302	0.188871
3301	0.60889		3301	0.37976		3301	0.189028
3300	0.609		3300	0.37983		3300	0.189028
3299	0.60911		3299	0.37997		3299	0.189028
3298	0.60922		3298	0.38011		3298	0.189185
3297	0.60944		3297	0.38032		3297	0.189342
3296	0.60966		3296	0.38053		3296	0.189499
3295	0.60977		3295	0.38067		3295	0.189656
3294	0.60988		3294	0.38081		3294	0.189813
3293	0.60999		3293	0.38102		3293	0.18997
3292	0.6101		3292	0.38116		3292	0.18997
3291	0.61021		3291	0.3813		3291	0.190127
3290	0.61021		3290	0.38137		3290	0.190127
3289	0.61021		3289	0.38137		3289	0.190127
3288	0.61021		3288	0.38137		3288	0.190127
3287	0.61021		3287	0.38137		3287	0.190127
3286	0.61032		3286	0.38137		3286	0.190127
3285	0.61032		3285	0.38144		3285	0.190127
3284	0.61021		3284	0.38151		3284	0.190127
3283	0.61021		3283	0.38158		3283	0.190284
3282	0.6101		3282	0.38165		3282	0.190284
3281	0.6101		3281	0.38165		3281	0.190284
3280	0.6101		3280	0.38165		3280	0.190284
3279	0.6101		3279	0.38165		3279	0.190284
3278	0.6101		3278	0.38158		3278	0.190441
3277	0.6101		3277	0.38158		3277	0.190441
3276	0.6101		3276	0.38151		3276	0.190441
3275	0.6101		3275	0.38151		3275	0.190284
3274	0.60999		3274	0.38151		3274	0.190284
3273	0.60999		3273	0.38151		3273	0.190284
3272	0.60988		3272	0.38151		3272	0.190284
3271	0.60977		3271	0.38144		3271	0.190284
3270	0.60955		3270	0.38137		3270	0.190284
3269	0.60944		3269	0.38123		3269	0.190284
3268	0.60922		3268	0.38102		3268	0.190127
3267	0.609		3267	0.38074		3267	0.18997
3266	0.60878		3266	0.38046		3266	0.189813
3265	0.60856		3265	0.38025		3265	0.189656
3264	0.60834		3264	0.37997		3264	0.189499
3263	0.60801		3263	0.37983		3263	0.189342
3262	0.60779		3262	0.37962		3262	0.189342
3261	0.60746		3261	0.37941		3261	0.189185
3260	0.60724		3260	0.37913		3260	0.189028
3259	0.60702		3259	0.37892		3259	0.189028
3258	0.60669		3258	0.37871		3258	0.188871
3257	0.60658		3257	0.37843		3257	0.188714
3256	0.60636		3256	0.37822		3256	0.188557
3255	0.60603		3255	0.37801		3255	0.188557
3254	0.60581		3254	0.3778		3254	0.1884
3253	0.60548		3253	0.37752		3253	0.188243
3252	0.60526		3252	0.37717		3252	0.188243
3251	0.60493		3251	0.37689		3251	0.188086
3250	0.6046		3250	0.37661		3250	0.187929
3249	0.60438		3249	0.37633		3249	0.187772
3248	0.60405		3248	0.37605		3248	0.187615
3247	0.60383		3247	0.37584		3247	0.187458
3246	0.6035		3246	0.37556		3246	0.187301
3245	0.60317		3245	0.37521		3245	0.186987
3244	0.60273		3244	0.37486		3244	0.18683
3243	0.60229		3243	0.37444		3243	0.186673
3242	0.60196		3242	0.37409		3242	0.186359
3241	0.60163		3241	0.37374		3241	0.186202
3240	0.60119		3240	0.37339		3240	0.185888
3239	0.60097		3239	0.37304		3239	0.185731
3238	0.60064		3238	0.37269		3238	0.185417
3237	0.60031		3237	0.37241		3237	0.18526
3236	0.59998		3236	0.37213		3236	0.185103
3235	0.59976		3235	0.37192		3235	0.184946
3234	0.59943		3234	0.37164		3234	0.184789
3233	0.5991		3233	0.37129		3233	0.184632
3232	0.59866		3232	0.37094		3232	0.184475
3231	0.59822		3231	0.37059		3231	0.184318
3230	0.59789		3230	0.37017		3230	0.184161
3229	0.59745		3229	0.36982		3229	0.183847
3228	0.59701		3228	0.3694		3228	0.18369
3227	0.59657		3227	0.36905		3227	0.183376
3226	0.59613		3226	0.36863		3226	0.183062
3225	0.5958		3225	0.36828		3225	0.182905
3224	0.59536		3224	0.36793		3224	0.182591
3223	0.59503		3223	0.36758		3223	0.182434
3222	0.59459		3222	0.36723		3222	0.182277
3221	0.59426		3221	0.36688		3221	0.181963
3220	0.59382		3220	0.36646		3220	0.181649
3219	0.59338		3219	0.36611		3219	0.181492
3218	0.59294		3218	0.36569		3218	0.181178
3217	0.5925		3217	0.36534		3217	0.181021
3216	0.59206		3216	0.36492		3216	0.180864
3215	0.59173		3215	0.3645		3215	0.18055
3214	0.59129		3214	0.36415		3214	0.180236
3213	0.59096		3213	0.36373		3213	0.179922
3212	0.59052		3212	0.36331		3212	0.179608
3211	0.59008		3211	0.36289		3211	0.179294
3210	0.58964		3210	0.3624		3210	0.17898
3209	0.5892		3209	0.36198		3209	0.178823
3208	0.58876		3208	0.36156		3208	0.178509
3207	0.58832		3207	0.36114		3207	0.178352
3206	0.58777		3206	0.36072		3206	0.178195
3205	0.58733		3205	0.3603		3205	0.177881
3204	0.58678		3204	0.35988		3204	0.177724
3203	0.58634		3203	0.35939		3203	0.177253
3202	0.58579		3202	0.35897		3202	0.176939
3201	0.58535		3201	0.35848		3201	0.176625
3200	0.58491		3200	0.35799		3200	0.176311
3199	0.58436		3199	0.3575		3199	0.175997
3198	0.58381		3198	0.35701		3198	0.175683
3197	0.58337		3197	0.35659		3197	0.175369
3196	0.58282		3196	0.3561		3196	0.175055
3195	0.58238		3195	0.35561		3195	0.174741
3194	0.58183		3194	0.35512		3194	0.174584
3193	0.58128		3193	0.35463		3193	0.17427
3192	0.58073		3192	0.35421		3192	0.174113
3191	0.58029		3191	0.35372		3191	0.173799
3190	0.57974		3190	0.35323		3190	0.173328
3189	0.57919		3189	0.35267		3189	0.173014
3188	0.57864		3188	0.35218		3188	0.172543
3187	0.57809		3187	0.35169		3187	0.172229
3186	0.57754		3186	0.35113		3186	0.171915
3185	0.57699		3185	0.35064		3185	0.171601
3184	0.57644		3184	0.35015		3184	0.171287
3183	0.57589		3183	0.34966		3183	0.170973
3182	0.57534		3182	0.34917		3182	0.170659
3181	0.57479		3181	0.34861		3181	0.170345
3180	0.57424		3180	0.34812		3180	0.169874
3179	0.57358		3179	0.34756		3179	0.16956
3178	0.57303		3178	0.347		3178	0.169089
3177	0.57248		3177	0.34644		3177	0.168775
3176	0.57193		3176	0.34588		3176	0.168461
3175	0.57127		3175	0.34539		3175	0.16799
3174	0.57072		3174	0.3449		3174	0.167676
3173	0.57006		3173	0.34441		3173	0.167362
3172	0.56951		3172	0.34385		3172	0.166891
3171	0.56896		3171	0.34329		3171	0.166577
3170	0.5683		3170	0.34266		3170	0.166106
3169	0.56775		3169	0.3421		3169	0.165792
3168	0.5672		3168	0.34154		3168	0.165478
3167	0.56654		3167	0.34098		3167	0.165164
3166	0.56599		3166	0.34042		3166	0.16485
3165	0.56544		3165	0.33986		3165	0.164379
3164	0.56478		3164	0.33937		3164	0.163908
3163	0.56423		3163	0.33881		3163	0.163594
3162	0.56357		3162	0.33825		3162	0.16328
3161	0.56302		3161	0.33769		3161	0.162809
3160	0.56236		3160	0.33713		3160	0.162495
3159	0.56181		3159	0.33657		3159	0.162024
3158	0.56115		3158	0.33601		3158	0.16171
3157	0.56049		3157	0.33545		3157	0.161239
3156	0.55994		3156	0.33489		3156	0.160925
3155	0.55928		3155	0.33433		3155	0.160454
3154	0.55873		3154	0.33384		3154	0.16014
3153	0.55818		3153	0.33328		3153	0.159826
3152	0.55763		3152	0.33272		3152	0.159512
3151	0.55708		3151	0.33216		3151	0.159041
3150	0.55642		3150	0.3316		3150	0.158727
3149	0.55576		3149	0.33097		3149	0.158256
3148	0.55521		3148	0.33041		3148	0.157942
3147	0.55455		3147	0.32985		3147	0.157471
3146	0.55389		3146	0.32929		3146	0.157157
3145	0.55323		3145	0.32866		3145	0.156843
3144	0.55268		3144	0.3281		3144	0.156372
3143	0.55202		3143	0.32754		3143	0.155901
3142	0.55136		3142	0.32698		3142	0.15543
3141	0.55081		3141	0.32642		3141	0.155116
3140	0.55015		3140	0.32586		3140	0.154645
3139	0.5496		3139	0.32537		3139	0.154331
3138	0.54894		3138	0.32488		3138	0.15386
3137	0.54839		3137	0.32432		3137	0.153546
3136	0.54773		3136	0.32369		3136	0.153232
3135	0.54707		3135	0.32313		3135	0.152761
3134	0.54652		3134	0.3225		3134	0.15229
3133	0.54586		3133	0.32194		3133	0.151976
3132	0.54531		3132	0.32138		3132	0.151505
3131	0.54465		3131	0.32082		3131	0.151191
3130	0.5441		3130	0.32033		3130	0.150877
3129	0.54355		3129	0.31977		3129	0.150563
3128	0.54289		3128	0.31921		3128	0.150249
3127	0.54234		3127	0.31872		3127	0.149935
3126	0.54179		3126	0.31816		3126	0.149464
3125	0.54113		3125	0.31767		3125	0.148993
3124	0.54058		3124	0.31711		3124	0.148522
3123	0.54003		3123	0.31662		3123	0.148208
3122	0.53937		3122	0.31613		3122	0.147894
3121	0.53882		3121	0.31564		3121	0.14758
3120	0.53838		3120	0.31515		3120	0.147266
3119	0.53794		3119	0.31466		3119	0.146952
3118	0.53739		3118	0.31417		3118	0.146638
3117	0.53684		3117	0.31368		3117	0.146167
3116	0.53629		3116	0.31312		3116	0.145853
3115	0.53563		3115	0.31263		3115	0.145539
3114	0.53508		3114	0.31207		3114	0.145225
3113	0.53442		3113	0.31151		3113	0.144754
3112	0.53387		3112	0.31102		3112	0.14444
3111	0.53332		3111	0.31053		3111	0.144126
3110	0.53277		3110	0.31011		3110	0.143655
3109	0.53233		3109	0.30962		3109	0.143341
3108	0.53178		3108	0.30913		3108	0.143027
3107	0.53123		3107	0.30864		3107	0.142713
3106	0.53068		3106	0.30808		3106	0.142556
3105	0.53013		3105	0.30759		3105	0.142085
3104	0.52958		3104	0.3071		3104	0.141771
3103	0.52903		3103	0.30661		3103	0.141457
3102	0.52859		3102	0.30619		3102	0.140986
3101	0.52804		3101	0.30577		3101	0.140672
3100	0.5276		3100	0.30535		3100	0.140358
3099	0.52716		3099	0.30486		3099	0.140044
3098	0.52661		3098	0.30444		3098	0.139887
3097	0.52606		3097	0.30395		3097	0.139416
3096	0.52551		3096	0.30346		3096	0.139102
3095	0.52496		3095	0.30297		3095	0.138788
3094	0.52441		3094	0.30248		3094	0.138474
3093	0.52397		3093	0.30206		3093	0.13816
3092	0.52342		3092	0.30164		3092	0.137846
3091	0.52298		3091	0.30122		3091	0.137532
3090	0.52254		3090	0.30087		3090	0.137375
3089	0.5221		3089	0.30045		3089	0.137061
3088	0.52166		3088	0.30003		3088	0.136904
3087	0.52111		3087	0.29961		3087	0.13659
3086	0.52067		3086	0.29919		3086	0.136276
3085	0.52023		3085	0.2987		3085	0.135805
3084	0.51979		3084	0.29828		3084	0.135491
3083	0.51935		3083	0.29786		3083	0.135177
3082	0.51891		3082	0.29744		3082	0.13502
3081	0.51847		3081	0.29695		3081	0.134706
3080	0.51803		3080	0.29653		3080	0.134392
3079	0.51759		3079	0.29611		3079	0.134235
3078	0.51704		3078	0.29569		3078	0.133921
3077	0.5166		3077	0.29527		3077	0.133607
3076	0.51616		3076	0.29485		3076	0.133293
3075	0.51561		3075	0.29443		3075	0.132979
3074	0.51506		3074	0.29401		3074	0.132665
3073	0.51462		3073	0.29359		3073	0.132351
3072	0.51407		3072	0.29317		3072	0.132037
3071	0.51363		3071	0.29275		3071	0.131723
3070	0.51319		3070	0.29233		3070	0.131566
3069	0.51275		3069	0.29191		3069	0.131252
3068	0.51231		3068	0.29149		3068	0.130938
3067	0.51176		3067	0.29107		3067	0.130624
3066	0.51132		3066	0.29065		3066	0.13031
3065	0.51088		3065	0.29023		3065	0.129996
3064	0.51044		3064	0.28981		3064	0.129525
3063	0.51		3063	0.28939		3063	0.129211
3062	0.50956		3062	0.28904		3062	0.128897
3061	0.50912		3061	0.28862		3061	0.128583
3060	0.50857		3060	0.2882		3060	0.128269
3059	0.50813		3059	0.28778		3059	0.127955
3058	0.50758		3058	0.28736		3058	0.127641
3057	0.50714		3057	0.28694		3057	0.127484
3056	0.50681		3056	0.28652		3056	0.12717
3055	0.50637		3055	0.2861		3055	0.126856
3054	0.50593		3054	0.28575		3054	0.126542
3053	0.50549		3053	0.28533		3053	0.126228
3052	0.50505		3052	0.28491		3052	0.125914
3051	0.50461		3051	0.28449		3051	0.1256
3050	0.50417		3050	0.28414		3050	0.125443
3049	0.50373		3049	0.28372		3049	0.125129
3048	0.50318		3048	0.2833		3048	0.124815
3047	0.50274		3047	0.28288		3047	0.124501
3046	0.5023		3046	0.28253		3046	0.124187
3045	0.50186		3045	0.28218		3045	0.123873
3044	0.50153		3044	0.28183		3044	0.123716
3043	0.50109		3043	0.28148		3043	0.123402
3042	0.50065		3042	0.28113		3042	0.123088
3041	0.50032		3041	0.28078		3041	0.122774
3040	0.49988		3040	0.28043		3040	0.122617
3039	0.49944		3039	0.28001		3039	0.12246
3038	0.499		3038	0.27966		3038	0.122146
3037	0.49867		3037	0.27931		3037	0.121989
3036	0.49823		3036	0.27889		3036	0.121675
3035	0.4979		3035	0.27861		3035	0.121361
3034	0.49746		3034	0.27826		3034	0.121204
3033	0.49713		3033	0.27791		3033	0.121047
3032	0.4968		3032	0.27756		3032	0.120733
3031	0.49636		3031	0.27721		3031	0.120576
3030	0.49603		3030	0.27693		3030	0.120419
3029	0.4957		3029	0.27658		3029	0.120105
3028	0.49537		3028	0.27623		3028	0.119948
3027	0.49504		3027	0.27595		3027	0.119791
3026	0.4946		3026	0.2756		3026	0.119634
3025	0.49427		3025	0.27532		3025	0.119477
3024	0.49383		3024	0.27504		3024	0.11932
3023	0.4935		3023	0.27476		3023	0.11932
3022	0.49306		3022	0.27448		3022	0.119163
3021	0.49273		3021	0.2742		3021	0.119006
3020	0.49251		3020	0.27392		3020	0.118849
3019	0.49229		3019	0.27364		3019	0.118849
3018	0.49196		3018	0.27343		3018	0.118692
3017	0.49174		3017	0.27315		3017	0.118692
3016	0.49141		3016	0.27294		3016	0.118535
3015	0.49108		3015	0.27266		3015	0.118535
3014	0.49086		3014	0.27252		3014	0.118535
3013	0.49064		3013	0.27231		3013	0.118535
3012	0.49042		3012	0.27217		3012	0.118535
3011	0.4902		3011	0.27203		3011	0.118535
3010	0.49009		3010	0.27189		3010	0.118378
3009	0.48987		3009	0.27175		3009	0.118535
3008	0.48976		3008	0.27161		3008	0.118535
3007	0.48954		3007	0.27147		3007	0.118692
3006	0.48943		3006	0.27133		3006	0.118849
3005	0.48932		3005	0.27119		3005	0.118849
3004	0.48921		3004	0.27112		3004	0.119006
3003	0.48921		3003	0.27105		3003	0.119006
3002	0.4891		3002	0.27105		3002	0.119163
3001	0.4891		3001	0.27105		3001	0.119477
3000	0.4891		3000	0.27105		3000	0.119634
2999	0.48921		2999	0.27105		2999	0.119791
2998	0.48921		2998	0.27112		2998	0.119948
2997	0.48932		2997	0.27126		2997	0.120105
2996	0.48954		2996	0.27133		2996	0.120262
2995	0.48965		2995	0.27147		2995	0.120576
2994	0.48987		2994	0.27161		2994	0.120733
2993	0.49009		2993	0.27175		2993	0.121204
2992	0.49031		2992	0.27196		2992	0.121675
2991	0.49064		2991	0.27224		2991	0.122303
2990	0.49097		2990	0.27252		2990	0.122931
2989	0.4913		2989	0.2728		2989	0.123245
2988	0.49174		2988	0.27315		2988	0.123559
2987	0.49207		2987	0.2735		2987	0.123716
2986	0.49251		2986	0.27385		2986	0.123873
2985	0.49284		2985	0.27427		2985	0.12403
2984	0.49339		2984	0.27476		2984	0.124187
2983	0.49394		2983	0.27525		2983	0.124501
2982	0.49449		2982	0.27574		2982	0.124972
2981	0.49504		2981	0.27623		2981	0.125286
2980	0.49559		2980	0.27679		2980	0.125757
2979	0.49625		2979	0.27742		2979	0.126228
2978	0.4968		2978	0.27798		2978	0.126542
2977	0.49746		2977	0.27861		2977	0.127013
2976	0.49801		2976	0.27924		2976	0.127641
2975	0.49867		2975	0.27987		2975	0.128112
2974	0.49933		2974	0.28057		2974	0.128583
2973	0.5001		2973	0.28127		2973	0.128897
2972	0.50076		2972	0.28197		2972	0.129368
2971	0.50153		2971	0.28267		2971	0.129682
2970	0.50219		2970	0.28344		2970	0.129996
2969	0.50296		2969	0.28414		2969	0.13031
2968	0.50373		2968	0.28491		2968	0.130624
2967	0.5045		2967	0.28568		2967	0.130938
2966	0.50527		2966	0.28652		2966	0.131095
2965	0.50604		2965	0.28736		2965	0.131566
2964	0.50692		2964	0.2882		2964	0.13188
2963	0.5078		2963	0.28904		2963	0.132351
2962	0.50868		2962	0.28995		2962	0.132822
2961	0.50956		2961	0.29086		2961	0.13345
2960	0.51055		2960	0.29177		2960	0.133921
2959	0.51143		2959	0.29268		2959	0.134392
2958	0.51242		2958	0.29352		2958	0.134863
2957	0.51341		2957	0.29443		2957	0.135334
2956	0.5144		2956	0.29527		2956	0.135805
2955	0.51539		2955	0.29618		2955	0.136276
2954	0.51638		2954	0.29702		2954	0.136904
2953	0.51737		2953	0.29793		2953	0.137532
2952	0.51847		2952	0.29891		2952	0.13816
2951	0.51957		2951	0.29982		2951	0.138945
2950	0.52078		2950	0.3008		2950	0.139573
2949	0.52188		2949	0.30185		2949	0.140201
2948	0.52309		2948	0.3029		2948	0.140986
2947	0.5243		2947	0.30409		2947	0.141771
2946	0.52551		2946	0.30521		2946	0.142713
2945	0.52683		2945	0.30647		2945	0.143655
2944	0.52804		2944	0.30773		2944	0.14444
2943	0.52925		2943	0.30899		2943	0.145382
2942	0.53046		2942	0.31032		2942	0.146167
2941	0.53156		2941	0.31158		2941	0.146952
2940	0.53266		2940	0.31291		2940	0.147737
2939	0.53365		2939	0.31417		2939	0.148522
2938	0.53464		2938	0.3155		2938	0.14915
2937	0.53563		2937	0.31676		2937	0.149935
2936	0.53651		2936	0.31802		2936	0.150563
2935	0.53739		2935	0.31928		2935	0.151348
2934	0.53805		2934	0.3204		2934	0.151819
2933	0.53871		2933	0.32159		2933	0.152447
2932	0.53937		2932	0.32264		2932	0.152918
2931	0.53981		2931	0.32362		2931	0.153389
2930	0.54025		2930	0.3246		2930	0.15386
2929	0.54058		2929	0.32544		2929	0.154174
2928	0.5408		2928	0.32628		2928	0.154488
2927	0.54091		2927	0.32691		2927	0.154645
2926	0.54091		2926	0.3274		2926	0.154802
2925	0.54069		2925	0.32782		2925	0.154802
2924	0.54047		2924	0.3281		2924	0.154645
2923	0.54025		2923	0.32831		2923	0.154488
2922	0.53981		2922	0.32838		2922	0.154331
2921	0.53937		2921	0.32831		2921	0.154017
2920	0.53893		2920	0.3281		2920	0.15386
2919	0.53838		2919	0.32761		2919	0.153546
2918	0.53783		2918	0.32691		2918	0.153232
2917	0.53706		2917	0.32586		2917	0.152918
2916	0.5364		2916	0.32446		2916	0.152604
2915	0.53574		2915	0.32292		2915	0.15229
2914	0.53508		2914	0.32124		2914	0.151976
2913	0.53442		2913	0.31963		2913	0.151662
2912	0.53376		2912	0.31816		2912	0.151348
2911	0.5331		2911	0.31683		2911	0.151191
2910	0.53266		2910	0.31564		2910	0.150877
2909	0.53211		2909	0.31466		2909	0.150563
2908	0.53167		2908	0.31389		2908	0.150249
2907	0.53123		2907	0.31312		2907	0.149935
2906	0.5309		2906	0.31256		2906	0.149778
2905	0.53068		2905	0.312		2905	0.149778
2904	0.53046		2904	0.31158		2904	0.149778
2903	0.53024		2903	0.31116		2903	0.149935
2902	0.53013		2902	0.31081		2902	0.149935
2901	0.53002		2901	0.31046		2901	0.149778
2900	0.53002		2900	0.31018		2900	0.149621
2899	0.53002		2899	0.30997		2899	0.149307
2898	0.52991		2898	0.30976		2898	0.14915
2897	0.52991		2897	0.30955		2897	0.148993
2896	0.53002		2896	0.30934		2896	0.148993
2895	0.53013		2895	0.3092		2895	0.148993
2894	0.53024		2894	0.30913		2894	0.148993
2893	0.53035		2893	0.30899		2893	0.148993
2892	0.53046		2892	0.30878		2892	0.148993
2891	0.53057		2891	0.30864		2891	0.148993
2890	0.53068		2890	0.30857		2890	0.148993
2889	0.53079		2889	0.30843		2889	0.148993
2888	0.53079		2888	0.30829		2888	0.148993
2887	0.5309		2887	0.30822		2887	0.14915
2886	0.53101		2886	0.30808		2886	0.14915
2885	0.53112		2885	0.30787		2885	0.14915
2884	0.53112		2884	0.30773		2884	0.148993
2883	0.53112		2883	0.30759		2883	0.148836
2882	0.53112		2882	0.30745		2882	0.148679
2881	0.53101		2881	0.30724		2881	0.148522
2880	0.53079		2880	0.3071		2880	0.148208
2879	0.53057		2879	0.30689		2879	0.147894
2878	0.53035		2878	0.30668		2878	0.147737
2877	0.53002		2877	0.30647		2877	0.147423
2876	0.52969		2876	0.30619		2876	0.146952
2875	0.52925		2875	0.30591		2875	0.146638
2874	0.5287		2874	0.30556		2874	0.146167
2873	0.52815		2873	0.30521		2873	0.145853
2872	0.5276		2872	0.30479		2872	0.145382
2871	0.52694		2871	0.3043		2871	0.144911
2870	0.52617		2870	0.30374		2870	0.14444
2869	0.5254		2869	0.30318		2869	0.143812
2868	0.52463		2868	0.30262		2868	0.143341
2867	0.52386		2867	0.30206		2867	0.142713
2866	0.52309		2866	0.3015		2866	0.142085
2865	0.52232		2865	0.30108		2865	0.141457
2864	0.52155		2864	0.30066		2864	0.140829
2863	0.52078		2863	0.30038		2863	0.140358
2862	0.52012		2862	0.30017		2862	0.13973
2861	0.51946		2861	0.30003		2861	0.139102
2860	0.5188		2860	0.29996		2860	0.138631
2859	0.51825		2859	0.29996		2859	0.138003
2858	0.5177		2858	0.3001		2858	0.137532
2857	0.51715		2857	0.30017		2857	0.137218
2856	0.5166		2856	0.30031		2856	0.136747
2855	0.51605		2855	0.30038		2855	0.136276
2854	0.5155		2854	0.30045		2854	0.135962
2853	0.51495		2853	0.30052		2853	0.135491
2852	0.5144		2852	0.30045		2852	0.13502
2851	0.51374		2851	0.30017		2851	0.134549
2850	0.51308		2850	0.29954		2850	0.133921
2849	0.51231		2849	0.29849		2849	0.133293
2848	0.51143		2848	0.29702		2848	0.132822
2847	0.51066		2847	0.29534		2847	0.132351
2846	0.50989		2846	0.29359		2846	0.13188
2845	0.50912		2845	0.29198		2845	0.131252
2844	0.50846		2844	0.29051		2844	0.130781
2843	0.5078		2843	0.28918		2843	0.13031
2842	0.50703		2842	0.28806		2842	0.129839
2841	0.50637		2841	0.28708		2841	0.129211
2840	0.50571		2840	0.28617		2840	0.12874
2839	0.50516		2839	0.28533		2839	0.128269
2838	0.5045		2838	0.28456		2838	0.127798
2837	0.50395		2837	0.28386		2837	0.127484
2836	0.5034		2836	0.28323		2836	0.127013
2835	0.50285		2835	0.28267		2835	0.126542
2834	0.5023		2834	0.28211		2834	0.126228
2833	0.50186		2833	0.28162		2833	0.125914
2832	0.50142		2832	0.2812		2832	0.125443
2831	0.50087		2831	0.28071		2831	0.125129
2830	0.50043		2830	0.28022		2830	0.124815
2829	0.49999		2829	0.27973		2829	0.124501
2828	0.49955		2828	0.27924		2828	0.124187
2827	0.49911		2827	0.27882		2827	0.123873
2826	0.49867		2826	0.2784		2826	0.123559
2825	0.49823		2825	0.27798		2825	0.123245
2824	0.49779		2824	0.27749		2824	0.122931
2823	0.49735		2823	0.27714		2823	0.122617
2822	0.49691		2822	0.27672		2822	0.122303
2821	0.49647		2821	0.2763		2821	0.121989
2820	0.49603		2820	0.27595		2820	0.121832
2819	0.49559		2819	0.2756		2819	0.121518
2818	0.49515		2818	0.27518		2818	0.121204
2817	0.49482		2817	0.27483		2817	0.12089
2816	0.49449		2816	0.27448		2816	0.120576
2815	0.49405		2815	0.27413		2815	0.120419
2814	0.49372		2814	0.27371		2814	0.120105
2813	0.49328		2813	0.27336		2813	0.119791
2812	0.49284		2812	0.27301		2812	0.119477
2811	0.4924		2811	0.27273		2811	0.11932
2810	0.49207		2810	0.27238		2810	0.119006
2809	0.49174		2809	0.2721		2809	0.118692
2808	0.49141		2808	0.27182		2808	0.118535
2807	0.49108		2807	0.27154		2807	0.118221
2806	0.49075		2806	0.27126		2806	0.118064
2805	0.49053		2805	0.27098		2805	0.11775
2804	0.4902		2804	0.2707		2804	0.117593
2803	0.48987		2803	0.27035		2803	0.117436
2802	0.48954		2802	0.27007		2802	0.117279
2801	0.48921		2801	0.26979		2801	0.116965
2800	0.48888		2800	0.26951		2800	0.116808
2799	0.48855		2799	0.26923		2799	0.116494
2798	0.48822		2798	0.26895		2798	0.116337
2797	0.48789		2797	0.26867		2797	0.11618
2796	0.48767		2796	0.26846		2796	0.116023
2795	0.48734		2795	0.26825		2795	0.115709
2794	0.48712		2794	0.26797		2794	0.115552
2793	0.48679		2793	0.26776		2793	0.115395
2792	0.48657		2792	0.26755		2792	0.115238
2791	0.48624		2791	0.26734		2791	0.115081
2790	0.48602		2790	0.26713		2790	0.114767
2789	0.48569		2789	0.26685		2789	0.11461
2788	0.48547		2788	0.26664		2788	0.114453
2787	0.48525		2787	0.26643		2787	0.114296
2786	0.48503		2786	0.26622		2786	0.114139
2785	0.48481		2785	0.26608		2785	0.114139
2784	0.48459		2784	0.26587		2784	0.113825
2783	0.48437		2783	0.26573		2783	0.113668
2782	0.48426		2782	0.26552		2782	0.113511
2781	0.48404		2781	0.26538		2781	0.113511
2780	0.48382		2780	0.26517		2780	0.113354
2779	0.48371		2779	0.26503		2779	0.113197
2778	0.48349		2778	0.26489		2778	0.11304
2777	0.48327		2777	0.26468		2777	0.112883
2776	0.48305		2776	0.26454		2776	0.112726
2775	0.48283		2775	0.26433		2775	0.112569
2774	0.48261		2774	0.26419		2774	0.112569
2773	0.4825		2773	0.26405		2773	0.112412
2772	0.48239		2772	0.26391		2772	0.112255
2771	0.48217		2771	0.26377		2771	0.112255
2770	0.48206		2770	0.26363		2770	0.112098
2769	0.48184		2769	0.26349		2769	0.112098
2768	0.48173		2768	0.26342		2768	0.111941
2767	0.48151		2767	0.26328		2767	0.111784
2766	0.4814		2766	0.26314		2766	0.111627
2765	0.48129		2765	0.263		2765	0.111627
2764	0.48118		2764	0.26286		2764	0.11147
2763	0.48107		2763	0.26279		2763	0.11147
2762	0.48096		2762	0.26265		2762	0.111313
2761	0.48074		2761	0.26258		2761	0.111156
2760	0.48063		2760	0.26251		2760	0.111156
2759	0.48041		2759	0.26237		2759	0.110999
2758	0.4803		2758	0.26223		2758	0.110842
2757	0.48019		2757	0.26216		2757	0.110842
2756	0.48008		2756	0.26209		2756	0.110685
2755	0.47986		2755	0.26202		2755	0.110528
2754	0.47975		2754	0.26188		2754	0.110528
2753	0.47964		2753	0.26181		2753	0.110371
2752	0.47942		2752	0.26167		2752	0.110214
2751	0.47931		2751	0.26153		2751	0.110214
2750	0.4792		2750	0.26146		2750	0.110057
2749	0.47909		2749	0.26132		2749	0.110057
2748	0.47898		2748	0.26125		2748	0.1099
2747	0.47887		2747	0.26111		2747	0.1099
2746	0.47876		2746	0.26104		2746	0.109743
2745	0.47865		2745	0.26097		2745	0.109743
2744	0.47854		2744	0.2609		2744	0.109586
2743	0.47843		2743	0.26076		2743	0.109586
2742	0.47832		2742	0.26069		2742	0.109429
2741	0.47821		2741	0.26062		2741	0.109429
2740	0.4781		2740	0.26055		2740	0.109429
2739	0.47799		2739	0.26041		2739	0.109272
2738	0.47788		2738	0.26027		2738	0.109115
2737	0.47766		2737	0.2602		2737	0.109115
2736	0.47755		2736	0.26006		2736	0.108958
2735	0.47744		2735	0.25992		2735	0.108958
2734	0.47722		2734	0.25978		2734	0.108801
2733	0.47711		2733	0.25971		2733	0.108644
2732	0.477		2732	0.25957		2732	0.108644
2731	0.47689		2731	0.2595		2731	0.108487
2730	0.47667		2730	0.25936		2730	0.10833
2729	0.47656		2729	0.25922		2729	0.10833
2728	0.47645		2728	0.25908		2728	0.108173
2727	0.47623		2727	0.25894		2727	0.108016
2726	0.47601		2726	0.2588		2726	0.108016
2725	0.4759		2725	0.25873		2725	0.107859
2724	0.47579		2724	0.25859		2724	0.107702
2723	0.47568		2723	0.25845		2723	0.107545
2722	0.47557		2722	0.25838		2722	0.107545
2721	0.47546		2721	0.25824		2721	0.107388
2720	0.47535		2720	0.2581		2720	0.107388
2719	0.47513		2719	0.25796		2719	0.107231
2718	0.47502		2718	0.25782		2718	0.107074
2717	0.47491		2717	0.25775		2717	0.107074
2716	0.47469		2716	0.25761		2716	0.106917
2715	0.47458		2715	0.25747		2715	0.10676
2714	0.47447		2714	0.25733		2714	0.10676
2713	0.47425		2713	0.25726		2713	0.106603
2712	0.47414		2712	0.25712		2712	0.106603
2711	0.47403		2711	0.25698		2711	0.106446
2710	0.47381		2710	0.25691		2710	0.106289
2709	0.4737		2709	0.25677		2709	0.106289
2708	0.47359		2708	0.2567		2708	0.106132
2707	0.47348		2707	0.25663		2707	0.106132
2706	0.47326		2706	0.25649		2706	0.105975
2705	0.47315		2705	0.25635		2705	0.105975
2704	0.47293		2704	0.25621		2704	0.105818
2703	0.47282		2703	0.25607		2703	0.105661
2702	0.47271		2702	0.256		2702	0.105661
2701	0.4726		2701	0.25586		2701	0.105504
2700	0.47249		2700	0.25579		2700	0.105347
2699	0.47238		2699	0.25565		2699	0.105347
2698	0.47227		2698	0.25558		2698	0.10519
2697	0.47216		2697	0.25544		2697	0.10519
2696	0.47205		2696	0.25537		2696	0.10519
2695	0.47194		2695	0.25523		2695	0.10519
2694	0.47183		2694	0.25516		2694	0.105033
2693	0.47172		2693	0.25509		2693	0.104876
2692	0.47161		2692	0.25495		2692	0.104719
2691	0.4715		2691	0.25488		2691	0.104562
2690	0.47128		2690	0.25481		2690	0.104562
2689	0.47128		2689	0.25467		2689	0.104405
2688	0.47117		2688	0.2546		2688	0.104405
2687	0.47106		2687	0.25453		2687	0.104405
2686	0.47095		2686	0.25446		2686	0.104248
2685	0.47084		2685	0.25439		2685	0.104248
2684	0.47073		2684	0.25432		2684	0.104091
2683	0.47062		2683	0.25418		2683	0.103934
2682	0.47051		2682	0.25411		2682	0.103934
2681	0.4704		2681	0.25397		2681	0.103934
2680	0.47029		2680	0.2539		2680	0.103777
2679	0.47018		2679	0.25383		2679	0.10362
2678	0.47007		2678	0.25369		2678	0.10362
2677	0.46985		2677	0.25362		2677	0.103463
2676	0.46974		2676	0.25355		2676	0.103463
2675	0.46963		2675	0.25341		2675	0.103306
2674	0.46952		2674	0.25334		2674	0.103306
2673	0.46941		2673	0.25327		2673	0.103306
2672	0.46941		2672	0.25313		2672	0.103149
2671	0.4693		2671	0.25306		2671	0.103149
2670	0.46919		2670	0.25292		2670	0.102992
2669	0.46908		2669	0.25285		2669	0.102835
2668	0.46897		2668	0.25271		2668	0.102835
2667	0.46886		2667	0.25264		2667	0.102678
2666	0.46875		2666	0.25257		2666	0.102678
2665	0.46864		2665	0.25243		2665	0.102678
2664	0.46853		2664	0.25236		2664	0.102678
2663	0.46831		2663	0.25229		2663	0.102678
2662	0.4682		2662	0.25215		2662	0.102678
2661	0.46798		2661	0.25201		2661	0.102521
2660	0.46787		2660	0.25194		2660	0.102364
2659	0.46765		2659	0.2518		2659	0.102207
2658	0.46743		2658	0.25159		2658	0.10205
2657	0.46721		2657	0.25145		2657	0.101893
2656	0.4671		2656	0.25124		2656	0.101736
2655	0.46688		2655	0.2511		2655	0.101422
2654	0.46655		2654	0.25089		2654	0.101265
2653	0.46633		2653	0.25068		2653	0.100951
2652	0.46611		2652	0.25054		2652	0.100794
2651	0.46578		2651	0.25033		2651	0.10048
2650	0.46556		2650	0.25012		2650	0.100323
2649	0.46534		2649	0.24991		2649	0.100009
2648	0.46501		2648	0.2497		2648	0.099852
2647	0.46479		2647	0.24956		2647	0.099695
2646	0.46457		2646	0.24935		2646	0.099381
2645	0.46435		2645	0.24914		2645	0.099067
2644	0.46413		2644	0.249		2644	0.09891
2643	0.46391		2643	0.24879		2643	0.098596
2642	0.46369		2642	0.24858		2642	0.098439
2641	0.46347		2641	0.24837		2641	0.098125
2640	0.46314		2640	0.24816		2640	0.097968
2639	0.46292		2639	0.24795		2639	0.097811
2638	0.46259		2638	0.24767		2638	0.097497
2637	0.46226		2637	0.24753		2637	0.09734
2636	0.46204		2636	0.24732		2636	0.097026
2635	0.46182		2635	0.24718		2635	0.096712
2634	0.4616		2634	0.24697		2634	0.096555
2633	0.46138		2633	0.24676		2633	0.096241
2632	0.46116		2632	0.24655		2632	0.095927
2631	0.46094		2631	0.24634		2631	0.09577
2630	0.46072		2630	0.24613		2630	0.095456
2629	0.4605		2629	0.24592		2629	0.095299
2628	0.46028		2628	0.24578		2628	0.094985
2627	0.46006		2627	0.24557		2627	0.094828
2626	0.45973		2626	0.24543		2626	0.094514
2625	0.45951		2625	0.24522		2625	0.094357
2624	0.45929		2624	0.24501		2624	0.0942
2623	0.45907		2623	0.24487		2623	0.094043
2622	0.45896		2622	0.24466		2622	0.093886
2621	0.45874		2621	0.24445		2621	0.093572
2620	0.45852		2620	0.24431		2620	0.093415
2619	0.4583		2619	0.2441		2619	0.093101
2618	0.45808		2618	0.24396		2618	0.092944
2617	0.45786		2617	0.24382		2617	0.092787
2616	0.45764		2616	0.24361		2616	0.092473
2615	0.45742		2615	0.24347		2615	0.092316
2614	0.4572		2614	0.24333		2614	0.092002
2613	0.45698		2613	0.24312		2613	0.091845
2612	0.45676		2612	0.24298		2612	0.091688
2611	0.45665		2611	0.24284		2611	0.091531
2610	0.45643		2610	0.2427		2610	0.091374
2609	0.45632		2609	0.24249		2609	0.091217
2608	0.4561		2608	0.24235		2608	0.09106
2607	0.45588		2607	0.24221		2607	0.090746
2606	0.45566		2606	0.24207		2606	0.090589
2605	0.45555		2605	0.24193		2605	0.090432
2604	0.45533		2604	0.24179		2604	0.090118
2603	0.45522		2603	0.24165		2603	0.089961
2602	0.455		2602	0.24144		2602	0.089804
2601	0.45489		2601	0.2413		2601	0.089647
2600	0.45478		2600	0.24116		2600	0.08949
2599	0.45456		2599	0.24102		2599	0.089333
2598	0.45445		2598	0.24088		2598	0.089176
2597	0.45423		2597	0.24074		2597	0.089019
2596	0.45412		2596	0.2406		2596	0.088862
2595	0.4539		2595	0.24053		2595	0.088705
2594	0.45379		2594	0.24046		2594	0.088548
2593	0.45357		2593	0.24032		2593	0.088548
2592	0.45335		2592	0.24025		2592	0.088391
2591	0.45324		2591	0.24011		2591	0.088234
2590	0.45313		2590	0.23997		2590	0.088077
2589	0.45302		2589	0.23983		2589	0.08792
2588	0.45291		2588	0.23969		2588	0.087763
2587	0.4528		2587	0.23955		2587	0.087606
2586	0.45269		2586	0.23941		2586	0.087606
2585	0.45258		2585	0.23934		2585	0.087449
2584	0.45247		2584	0.23927		2584	0.087292
2583	0.45236		2583	0.2392		2583	0.087135
2582	0.45225		2582	0.23913		2582	0.086978
2581	0.45214		2581	0.23906		2581	0.086978
2580	0.45203		2580	0.23892		2580	0.086821
2579	0.45192		2579	0.23878		2579	0.086664
2578	0.4517		2578	0.23864		2578	0.086507
2577	0.45159		2577	0.23857		2577	0.08635
2576	0.45148		2576	0.2385		2576	0.086193
2575	0.45137		2575	0.23843		2575	0.086193
2574	0.45126		2574	0.23836		2574	0.086036
2573	0.45115		2573	0.23822		2573	0.086036
2572	0.45104		2572	0.23808		2572	0.086036
2571	0.45093		2571	0.23794		2571	0.085879
2570	0.45082		2570	0.2378		2570	0.085879
2569	0.45071		2569	0.23773		2569	0.085722
2568	0.45049		2568	0.23766		2568	0.085565
2567	0.45049		2567	0.23759		2567	0.085408
2566	0.45038		2566	0.23752		2566	0.085251
2565	0.45027		2565	0.23752		2565	0.085094
2564	0.45016		2564	0.23745		2564	0.084937
2563	0.45005		2563	0.23738		2563	0.08478
2562	0.44994		2562	0.23731		2562	0.08478
2561	0.44972		2561	0.23724		2561	0.08478
2560	0.44961		2560	0.23717		2560	0.08478
2559	0.44961		2559	0.2371		2559	0.084623
2558	0.4495		2558	0.23703		2558	0.084623
2557	0.44939		2557	0.23696		2557	0.084623
2556	0.44939		2556	0.23689		2556	0.084623
2555	0.44928		2555	0.23682		2555	0.084466
2554	0.44928		2554	0.23675		2554	0.084309
2553	0.44917		2553	0.23668		2553	0.084152
2552	0.44906		2552	0.23661		2552	0.083995
2551	0.44895		2551	0.23647		2551	0.083995
2550	0.44884		2550	0.2364		2550	0.083838
2549	0.44873		2549	0.23633		2549	0.083995
2548	0.44862		2548	0.23626		2548	0.083995
2547	0.44851		2547	0.23619		2547	0.083995
2546	0.4484		2546	0.23612		2546	0.083995
2545	0.4484		2545	0.23612		2545	0.083838
2544	0.4484		2544	0.23612		2544	0.083838
2543	0.44829		2543	0.23605		2543	0.083838
2542	0.44829		2542	0.23591		2542	0.083681
2541	0.44818		2541	0.23584		2541	0.083524
2540	0.44807		2540	0.23577		2540	0.083367
2539	0.44807		2539	0.2357		2539	0.083367
2538	0.44796		2538	0.23563		2538	0.08321
2537	0.44785		2537	0.23563		2537	0.08321
2536	0.44774		2536	0.23556		2536	0.083053
2535	0.44763		2535	0.23549		2535	0.083053
2534	0.44752		2534	0.23542		2534	0.082896
2533	0.44741		2533	0.23535		2533	0.082739
2532	0.4473		2532	0.23521		2532	0.082739
2531	0.4473		2531	0.23514		2531	0.082739
2530	0.44719		2530	0.23507		2530	0.082739
2529	0.44719		2529	0.235		2529	0.082582
2528	0.44708		2528	0.235		2528	0.082582
2527	0.44697		2527	0.23493		2527	0.082425
2526	0.44697		2526	0.23486		2526	0.082425
2525	0.44686		2525	0.23479		2525	0.082268
2524	0.44686		2524	0.23479		2524	0.082268
2523	0.44686		2523	0.23472		2523	0.082268
2522	0.44675		2522	0.23472		2522	0.082111
2521	0.44675		2521	0.23465		2521	0.082111
2520	0.44664		2520	0.23458		2520	0.081954
2519	0.44664		2519	0.23451		2519	0.081797
2518	0.44653		2518	0.23444		2518	0.08164
2517	0.44642		2517	0.23437		2517	0.08164
2516	0.44631		2516	0.2343		2516	0.08164
2515	0.44631		2515	0.23423		2515	0.08164
2514	0.4462		2514	0.23416		2514	0.08164
2513	0.44609		2513	0.23409		2513	0.081483
2512	0.44598		2512	0.23409		2512	0.081326
2511	0.44587		2511	0.23402		2511	0.081326
2510	0.44576		2510	0.23388		2510	0.081326
2509	0.44565		2509	0.23381		2509	0.081326
2508	0.44565		2508	0.23374		2508	0.081326
2507	0.44554		2507	0.23367		2507	0.081169
2506	0.44554		2506	0.2336		2506	0.081169
2505	0.44543		2505	0.23353		2505	0.081012
2504	0.44532		2504	0.23346		2504	0.081012
2503	0.44521		2503	0.23339		2503	0.080855
2502	0.4451		2502	0.23325		2502	0.080855
2501	0.4451		2501	0.23318		2501	0.080698
2500	0.44499		2500	0.23318		2500	0.080541
2499	0.44499		2499	0.23318		2499	0.080541
2498	0.44488		2498	0.23311		2498	0.080384
2497	0.44477		2497	0.23304		2497	0.080384
2496	0.44477		2496	0.23297		2496	0.080384
2495	0.44466		2495	0.2329		2495	0.080384
2494	0.44455		2494	0.23283		2494	0.080384
2493	0.44444		2493	0.23276		2493	0.080384
2492	0.44433		2492	0.23269		2492	0.080227
2491	0.44422		2491	0.23262		2491	0.08007
2490	0.44411		2490	0.23262		2490	0.08007
2489	0.444		2489	0.23255		2489	0.08007
2488	0.444		2488	0.23248		2488	0.079913
2487	0.44389		2487	0.23241		2487	0.079913
2486	0.44378		2486	0.23234		2486	0.079913
2485	0.44378		2485	0.23227		2485	0.079756
2484	0.44367		2484	0.23213		2484	0.079756
2483	0.44356		2483	0.23206		2483	0.079599
2482	0.44345		2482	0.23192		2482	0.079599
2481	0.44334		2481	0.23185		2481	0.079599
2480	0.44323		2480	0.23178		2480	0.079599
2479	0.44323		2479	0.23164		2479	0.079599
2478	0.44312		2478	0.23157		2478	0.079442
2477	0.44301		2477	0.2315		2477	0.079285
2476	0.44301		2476	0.23136		2476	0.079285
2475	0.4429		2475	0.23129		2475	0.079128
2474	0.44279		2474	0.23122		2474	0.079128
2473	0.44279		2473	0.23115		2473	0.079128
2472	0.44268		2472	0.23108		2472	0.079128
2471	0.44257		2471	0.23101		2471	0.078971
2470	0.44246		2470	0.23101		2470	0.078971
2469	0.44224		2469	0.23101		2469	0.078814
2468	0.44224		2468	0.23094		2468	0.078814
2467	0.44213		2467	0.23087		2467	0.078657
2466	0.44213		2466	0.2308		2466	0.0785
2465	0.44202		2465	0.23073		2465	0.0785
2464	0.44191		2464	0.23059		2464	0.0785
2463	0.44191		2463	0.23052		2463	0.078343
2462	0.4418		2462	0.23052		2462	0.078343
2461	0.44169		2461	0.23045		2461	0.078343
2460	0.44158		2460	0.23045		2460	0.078343
2459	0.44147		2459	0.23038		2459	0.078343
2458	0.44136		2458	0.23024		2458	0.078343
2457	0.44125		2457	0.23017		2457	0.078343
2456	0.44114		2456	0.2301		2456	0.078343
2455	0.44114		2455	0.23003		2455	0.078186
2454	0.44103		2454	0.22996		2454	0.078029
2453	0.44092		2453	0.22982		2453	0.078029
2452	0.4407		2452	0.22975		2452	0.077872
2451	0.44059		2451	0.22961		2451	0.077715
2450	0.44048		2450	0.22947		2450	0.077715
2449	0.44037		2449	0.2294		2449	0.077558
2448	0.44026		2448	0.22933		2448	0.077401
2447	0.44015		2447	0.22919		2447	0.077244
2446	0.44004		2446	0.22912		2446	0.077244
2445	0.43993		2445	0.22898		2445	0.077087
2444	0.43982		2444	0.22891		2444	0.07693
2443	0.43971		2443	0.22884		2443	0.07693
2442	0.4396		2442	0.2287		2442	0.076773
2441	0.43949		2441	0.22863		2441	0.076773
2440	0.43949		2440	0.22863		2440	0.076616
2439	0.43938		2439	0.22856		2439	0.076459
2438	0.43927		2438	0.22849		2438	0.076302
2437	0.43916		2437	0.22835		2437	0.076145
2436	0.43905		2436	0.22828		2436	0.076145
2435	0.43894		2435	0.22814		2435	0.076145
2434	0.43883		2434	0.22807		2434	0.075988
2433	0.43872		2433	0.228		2433	0.075988
2432	0.43861		2432	0.228		2432	0.075831
2431	0.4385		2431	0.22793		2431	0.075831
2430	0.43839		2430	0.22786		2430	0.075674
2429	0.43839		2429	0.22772		2429	0.075517
2428	0.43828		2428	0.22765		2428	0.075517
2427	0.43817		2427	0.22765		2427	0.07536
2426	0.43817		2426	0.22758		2426	0.075203
2425	0.43806		2425	0.22751		2425	0.075046
2424	0.43795		2424	0.22737		2424	0.074889
2423	0.43795		2423	0.2273		2423	0.074889
2422	0.43784		2422	0.22716		2422	0.075046
2421	0.43773		2421	0.22709		2421	0.075046
2420	0.43773		2420	0.22709		2420	0.075046
2419	0.43762		2419	0.22702		2419	0.075046
2418	0.43751		2418	0.22702		2418	0.074889
2417	0.43751		2417	0.22695		2417	0.074889
2416	0.4374		2416	0.22695		2416	0.074889
2415	0.43729		2415	0.22688		2415	0.074889
2414	0.43729		2414	0.22688		2414	0.074732
2413	0.43718		2413	0.22681		2413	0.074732
2412	0.43707		2412	0.22674		2412	0.074575
2411	0.43707		2411	0.22667		2411	0.074575
2410	0.43707		2410	0.2266		2410	0.074575
2409	0.43696		2409	0.22653		2409	0.074575
2408	0.43696		2408	0.22646		2408	0.074418
2407	0.43685		2407	0.22639		2407	0.074261
2406	0.43674		2406	0.22632		2406	0.074104
2405	0.43674		2405	0.22625		2405	0.074104
2404	0.43674		2404	0.22625		2404	0.074104
2403	0.43674		2403	0.22625		2403	0.074104
2402	0.43674		2402	0.22625		2402	0.074104
2401	0.43674		2401	0.22625		2401	0.074104
2400	0.43663		2400	0.22625		2400	0.074104
2399	0.43663		2399	0.22618		2399	0.074104
2398	0.43652		2398	0.22611		2398	0.074104
2397	0.43652		2397	0.22611		2397	0.074104
2396	0.43652		2396	0.22604		2396	0.074104
2395	0.43641		2395	0.22604		2395	0.074104
2394	0.43641		2394	0.22597		2394	0.074104
2393	0.43641		2393	0.22597		2393	0.074104
2392	0.43641		2392	0.22597		2392	0.074104
2391	0.43641		2391	0.22597		2391	0.074104
2390	0.43641		2390	0.22597		2390	0.074261
2389	0.43641		2389	0.22597		2389	0.074261
2388	0.43641		2388	0.22597		2388	0.074261
2387	0.43652		2387	0.22597		2387	0.074418
2386	0.43652		2386	0.22597		2386	0.074418
2385	0.43663		2385	0.22597		2385	0.074575
2384	0.43663		2384	0.22604		2384	0.074732
2383	0.43674		2383	0.22597		2383	0.074575
2382	0.43663		2382	0.22597		2382	0.074418
2381	0.43663		2381	0.22597		2381	0.074261
2380	0.43641		2380	0.22597		2380	0.07379
2379	0.43619		2379	0.22597		2379	0.073476
2378	0.43597		2378	0.22597		2378	0.073005
2377	0.43586		2377	0.2259		2377	0.072691
2376	0.43586		2376	0.22583		2376	0.072691
2375	0.43586		2375	0.22583		2375	0.072848
2374	0.43586		2374	0.22583		2374	0.073005
2373	0.43597		2373	0.22583		2373	0.073162
2372	0.43597		2372	0.2259		2372	0.073319
2371	0.43597		2371	0.22597		2371	0.073476
2370	0.43597		2370	0.22597		2370	0.073476
2369	0.43597		2369	0.22597		2369	0.073476
2368	0.43597		2368	0.22597		2368	0.073319
2367	0.43597		2367	0.22597		2367	0.073162
2366	0.43586		2366	0.22597		2366	0.073162
2365	0.43564		2365	0.22597		2365	0.073162
2364	0.43553		2364	0.22611		2364	0.073319
2363	0.43542		2363	0.22632		2363	0.073476
2362	0.43553		2362	0.22639		2362	0.073947
2361	0.43575		2361	0.22639		2361	0.074104
2360	0.43597		2360	0.22632		2360	0.074104
2359	0.43597		2359	0.22611		2359	0.073947
2358	0.43586		2358	0.22583		2358	0.07379
2357	0.43564		2357	0.22555		2357	0.073319
2356	0.43542		2356	0.22534		2356	0.073005
2355	0.4352		2355	0.22527		2355	0.072534
2354	0.43509		2354	0.22555		2354	0.07222
2353	0.43509		2353	0.22611		2353	0.07222
2352	0.43509		2352	0.2266		2352	0.072377
2351	0.43531		2351	0.22674		2351	0.072691
2350	0.43553		2350	0.22646		2350	0.073319
2349	0.43564		2349	0.22597		2349	0.073476
2348	0.43553		2348	0.22576		2348	0.073476
2347	0.43553		2347	0.2259		2347	0.073476
2346	0.43553		2346	0.22611		2346	0.073476
2345	0.43575		2345	0.22618		2345	0.07379
2344	0.43575		2344	0.22611		2344	0.074104
2343	0.43575		2343	0.22604		2343	0.074104
2342	0.43553		2342	0.22604		2342	0.073947
2341	0.43531		2341	0.22597		2341	0.073633
2340	0.43509		2340	0.22597		2340	0.073319
2339	0.43509		2339	0.22583		2339	0.073162
2338	0.43509		2338	0.22569		2338	0.073319
2337	0.4352		2337	0.22562		2337	0.073476
2336	0.4352		2336	0.22555		2336	0.073633
2335	0.43509		2335	0.22541		2335	0.073633
2334	0.43498		2334	0.22541		2334	0.073633
2333	0.43498		2333	0.22534		2333	0.073476
2332	0.43509		2332	0.22534		2332	0.073476
2331	0.4352		2331	0.22527		2331	0.073476
2330	0.43542		2330	0.2252		2330	0.07379
2329	0.43553		2329	0.22527		2329	0.074261
2328	0.43564		2328	0.22541		2328	0.074889
2327	0.43575		2327	0.22562		2327	0.075517
2326	0.43575		2326	0.22576		2326	0.076145
2325	0.43564		2325	0.22583		2325	0.076302
2324	0.43542		2324	0.22576		2324	0.076145
2323	0.43509		2323	0.22548		2323	0.075674
2322	0.43487		2322	0.22513		2322	0.075046
2321	0.43465		2321	0.22485		2321	0.074261
2320	0.43432		2320	0.22457		2320	0.07379
2319	0.4341		2319	0.22436		2319	0.073476
2318	0.43399		2318	0.22415		2318	0.073162
2317	0.43377		2317	0.22394		2317	0.073005
2316	0.43355		2316	0.2238		2316	0.072691
2315	0.43344		2315	0.22359		2315	0.072534
2314	0.43322		2314	0.22345		2314	0.072377
2313	0.43311		2313	0.22338		2313	0.072377
2312	0.433		2312	0.22331		2312	0.07222
2311	0.43289		2311	0.22331		2311	0.072063
2310	0.43278		2310	0.22324		2310	0.071906
2309	0.43267		2309	0.22317		2309	0.071749
2308	0.43267		2308	0.2231		2308	0.071592
2307	0.43256		2307	0.22303		2307	0.071435
2306	0.43234		2306	0.22296		2306	0.071278
2305	0.43223		2305	0.22282		2305	0.071121
2304	0.43212		2304	0.22275		2304	0.071121
2303	0.43201		2303	0.22268		2303	0.070964
2302	0.4319		2302	0.22261		2302	0.070964
2301	0.43179		2301	0.22254		2301	0.071121
2300	0.43168		2300	0.22254		2300	0.070964
2299	0.43168		2299	0.22247		2299	0.070964
2298	0.43157		2298	0.2224		2298	0.070807
2297	0.43146		2297	0.22233		2297	0.07065
2296	0.43124		2296	0.22233		2296	0.070493
2295	0.43102		2295	0.22226		2295	0.070493
2294	0.4308		2294	0.22212		2294	0.070493
2293	0.43058		2293	0.22212		2293	0.070493
2292	0.43047		2292	0.22205		2292	0.070493
2291	0.43025		2291	0.22198		2291	0.070336
2290	0.43014		2290	0.22191		2290	0.070179
2289	0.42992		2289	0.22184		2289	0.070022
2288	0.42981		2288	0.22184		2288	0.069708
2287	0.4297		2287	0.2217		2287	0.069551
2286	0.42948		2286	0.22156		2286	0.069237
2285	0.42937		2285	0.22149		2285	0.068923
2284	0.42926		2284	0.22128		2284	0.068609
2283	0.42904		2283	0.22114		2283	0.068295
2282	0.42882		2282	0.221		2282	0.067981
2281	0.4286		2281	0.22086		2281	0.067824
2280	0.42838		2280	0.22072		2280	0.06751
2279	0.42827		2279	0.22058		2279	0.067353
2278	0.42816		2278	0.22044		2278	0.067196
2277	0.42805		2277	0.22037		2277	0.067039
2276	0.42794		2276	0.2203		2276	0.066882
2275	0.42772		2275	0.2203		2275	0.066725
2274	0.42761		2274	0.22023		2274	0.066568
2273	0.42761		2273	0.22016		2273	0.066411
2272	0.4275		2272	0.22016		2272	0.066254
2271	0.42728		2271	0.22009		2271	0.06594
2270	0.42717		2270	0.21995		2270	0.065783
2269	0.42717		2269	0.21988		2269	0.065626
2268	0.42717		2268	0.21974		2268	0.065469
2267	0.42706		2267	0.2196		2267	0.065469
2266	0.42695		2266	0.21939		2266	0.065312
2265	0.42684		2265	0.21932		2265	0.065155
2264	0.42673		2264	0.21932		2264	0.065155
2263	0.42662		2263	0.21932		2263	0.064998
2262	0.42651		2262	0.21932		2262	0.064841
2261	0.42651		2261	0.21932		2261	0.064684
2260	0.4264		2260	0.21932		2260	0.064841
2259	0.4264		2259	0.21925		2259	0.064841
2258	0.42629		2258	0.21918		2258	0.064841
2257	0.42618		2257	0.21911		2257	0.064841
2256	0.42607		2256	0.21897		2256	0.064527
2255	0.42596		2255	0.2189		2255	0.064213
2254	0.42585		2254	0.21883		2254	0.063899
2253	0.42585		2253	0.21876		2253	0.063742
2252	0.42574		2252	0.21869		2252	0.063585
2251	0.42574		2251	0.21869		2251	0.063428
2250	0.42563		2250	0.21862		2250	0.063271
2249	0.42563		2249	0.21862		2249	0.063271
2248	0.42552		2248	0.21862		2248	0.063114
2247	0.42552		2247	0.21855		2247	0.063114
2246	0.42541		2246	0.21848		2246	0.063114
2245	0.42541		2245	0.21848		2245	0.063114
2244	0.4253		2244	0.21841		2244	0.063271
2243	0.42519		2243	0.21841		2243	0.063271
2242	0.42508		2242	0.21834		2242	0.063271
2241	0.42508		2241	0.21834		2241	0.063271
2240	0.42508		2240	0.21834		2240	0.063271
2239	0.42497		2239	0.21834		2239	0.063114
2238	0.42497		2238	0.21834		2238	0.062957
2237	0.42497		2237	0.21834		2237	0.0628
2236	0.42486		2236	0.21834		2236	0.0628
2235	0.42486		2235	0.21827		2235	0.062643
2234	0.42486		2234	0.21813		2234	0.062486
2233	0.42486		2233	0.21806		2233	0.062329
2232	0.42486		2232	0.21799		2232	0.062172
2231	0.42475		2231	0.21792		2231	0.062015
2230	0.42464		2230	0.21785		2230	0.061858
2229	0.42464		2229	0.21778		2229	0.061701
2228	0.42464		2228	0.21778		2228	0.061701
2227	0.42453		2227	0.21771		2227	0.061701
2226	0.42442		2226	0.21764		2226	0.061544
2225	0.4242		2225	0.21764		2225	0.061544
2224	0.42398		2224	0.21764		2224	0.061387
2223	0.42387		2223	0.21764		2223	0.061544
2222	0.42376		2222	0.21757		2222	0.061544
2221	0.42365		2221	0.21757		2221	0.061858
2220	0.42365		2220	0.21757		2220	0.061858
2219	0.42354		2219	0.21757		2219	0.061858
2218	0.42365		2218	0.21757		2218	0.061544
2217	0.42365		2217	0.21764		2217	0.061387
2216	0.42376		2216	0.21764		2216	0.06123
2215	0.42387		2215	0.21757		2215	0.06123
2214	0.42387		2214	0.2175		2214	0.06123
2213	0.42398		2213	0.21736		2213	0.061073
2212	0.42409		2212	0.21729		2212	0.061073
2211	0.42398		2211	0.21722		2211	0.060916
2210	0.42387		2210	0.21715		2210	0.060759
2209	0.42387		2209	0.21722		2209	0.060759
2208	0.42387		2208	0.21729		2208	0.060916
2207	0.42376		2207	0.21729		2207	0.060916
2206	0.42365		2206	0.21722		2206	0.060916
2205	0.42365		2205	0.21715		2205	0.060916
2204	0.42365		2204	0.21708		2204	0.060916
2203	0.42354		2203	0.21701		2203	0.060759
2202	0.42343		2202	0.21694		2202	0.060602
2201	0.42332		2201	0.21701		2201	0.060602
2200	0.42332		2200	0.21708		2200	0.060602
2199	0.42343		2199	0.21715		2199	0.060602
2198	0.42343		2198	0.21715		2198	0.060445
2197	0.42343		2197	0.21708		2197	0.060288
2196	0.42332		2196	0.21701		2196	0.060288
2195	0.42321		2195	0.21694		2195	0.060131
2194	0.42299		2194	0.21694		2194	0.060131
2193	0.42299		2193	0.21701		2193	0.060445
2192	0.42299		2192	0.21708		2192	0.060759
2191	0.4231		2191	0.21715		2191	0.061073
2190	0.42299		2190	0.21715		2190	0.061073
2189	0.42299		2189	0.21715		2189	0.060916
2188	0.4231		2188	0.21708		2188	0.060759
2187	0.4231		2187	0.21708		2187	0.060602
2186	0.4231		2186	0.21708		2186	0.060288
2185	0.4231		2185	0.21708		2185	0.059974
2184	0.4231		2184	0.21715		2184	0.05966
2183	0.42299		2183	0.21708		2183	0.059189
2182	0.42277		2182	0.21701		2182	0.058875
2181	0.42255		2181	0.21694		2181	0.058718
2180	0.42255		2180	0.21694		2180	0.059032
2179	0.42255		2179	0.21694		2179	0.059189
2178	0.42244		2178	0.21687		2178	0.059346
2177	0.42244		2177	0.2168		2177	0.059346
2176	0.42244		2176	0.21673		2176	0.059189
2175	0.42244		2175	0.21666		2175	0.058875
2174	0.42255		2174	0.21659		2174	0.058718
2173	0.42266		2173	0.21673		2173	0.058718
2172	0.42288		2172	0.21694		2172	0.059032
2171	0.42299		2171	0.21715		2171	0.059346
2170	0.42299		2170	0.21729		2170	0.059817
2169	0.42299		2169	0.21743		2169	0.060288
2168	0.42288		2168	0.21757		2168	0.060445
2167	0.42277		2167	0.2175		2167	0.060445
2166	0.42266		2166	0.21743		2166	0.060288
2165	0.42277		2165	0.21743		2165	0.060131
2164	0.42288		2164	0.2175		2164	0.060288
2163	0.42299		2163	0.21764		2163	0.060602
2162	0.42288		2162	0.21757		2162	0.060602
2161	0.42277		2161	0.21722		2161	0.05966
2160	0.42266		2160	0.21645		2160	0.057619
2159	0.42233		2159	0.2154		2159	0.055107
2158	0.42189		2158	0.21456		2158	0.053223
2157	0.42145		2157	0.21421		2157	0.052595
2156	0.42123		2156	0.21435		2156	0.052752
2155	0.42112		2155	0.21463		2155	0.05338
2154	0.42134		2154	0.21498		2154	0.054008
2153	0.42167		2153	0.21533		2153	0.054636
2152	0.42211		2152	0.21561		2152	0.055107
2151	0.42222		2151	0.21575		2151	0.055421
2150	0.42222		2150	0.21582		2150	0.055421
2149	0.42222		2149	0.21575		2149	0.055578
2148	0.42233		2148	0.21561		2148	0.055735
2147	0.42233		2147	0.21561		2147	0.055735
2146	0.42233		2146	0.21561		2146	0.055735
2145	0.42244		2145	0.21582		2145	0.055892
2144	0.42244		2144	0.21596		2144	0.056206
2143	0.42255		2143	0.2161		2143	0.056363
2142	0.42255		2142	0.2161		2142	0.056677
2141	0.42266		2141	0.21617		2141	0.056677
2140	0.42288		2140	0.21624		2140	0.056834
2139	0.4231		2139	0.21624		2139	0.056677
2138	0.4231		2138	0.21624		2138	0.056677
2137	0.4231		2137	0.21624		2137	0.056677
2136	0.42299		2136	0.21617		2136	0.05652
2135	0.42299		2135	0.21603		2135	0.056363
2134	0.42299		2134	0.21589		2134	0.056206
2133	0.4231		2133	0.21596		2133	0.056206
2132	0.42321		2132	0.21617		2132	0.05652
2131	0.42332		2131	0.21638		2131	0.056834
2130	0.42343		2130	0.21652		2130	0.057148
2129	0.42354		2129	0.21673		2129	0.057619
2128	0.42365		2128	0.2168		2128	0.05809
2127	0.42365		2127	0.21694		2127	0.058561
2126	0.42365		2126	0.21708		2126	0.059032
2125	0.42365		2125	0.21722		2125	0.059346
2124	0.42376		2124	0.21729		2124	0.059503
2123	0.42387		2123	0.21743		2123	0.05966
2122	0.42409		2122	0.2175		2122	0.05966
2121	0.4242		2121	0.21757		2121	0.059817
2120	0.42431		2120	0.21771		2120	0.059974
2119	0.42431		2119	0.21778		2119	0.059974
2118	0.42431		2118	0.21785		2118	0.060131
2117	0.42442		2117	0.21799		2117	0.060288
2116	0.42442		2116	0.21813		2116	0.060602
2115	0.42442		2115	0.2182		2115	0.060759
2114	0.42442		2114	0.2182		2114	0.060759
2113	0.42442		2113	0.21813		2113	0.060602
2112	0.42431		2112	0.21813		2112	0.060602
2111	0.42431		2111	0.21813		2111	0.060602
2110	0.4242		2110	0.21806		2110	0.060602
2109	0.4242		2109	0.21806		2109	0.060602
2108	0.42431		2108	0.21806		2108	0.060602
2107	0.4242		2107	0.21806		2107	0.060602
2106	0.42409		2106	0.21806		2106	0.060602
2105	0.42398		2105	0.21806		2105	0.060602
2104	0.42387		2104	0.21799		2104	0.060759
2103	0.42387		2103	0.21792		2103	0.060602
2102	0.42387		2102	0.21792		2102	0.060602
2101	0.42398		2101	0.21799		2101	0.060445
2100	0.42398		2100	0.21806		2100	0.060288
2099	0.42398		2099	0.21806		2099	0.060131
2098	0.42398		2098	0.21799		2098	0.059817
2097	0.42387		2097	0.21785		2097	0.059503
2096	0.42376		2096	0.21764		2096	0.059189
2095	0.42376		2095	0.2175		2095	0.059032
2094	0.42376		2094	0.21736		2094	0.059032
2093	0.42376		2093	0.21743		2093	0.059346
2092	0.42387		2092	0.21757		2092	0.059503
2091	0.42387		2091	0.21771		2091	0.059503
2090	0.42376		2090	0.21785		2090	0.05966
2089	0.42387		2089	0.21785		2089	0.05966
2088	0.42387		2088	0.21792		2088	0.059974
2087	0.42398		2087	0.21792		2087	0.060131
2086	0.42398		2086	0.21792		2086	0.060131
2085	0.42398		2085	0.21799		2085	0.060131
2084	0.42398		2084	0.21813		2084	0.060288
2083	0.42398		2083	0.21813		2083	0.060288
2082	0.42409		2082	0.21813		2082	0.060288
2081	0.42409		2081	0.21813		2081	0.060131
2080	0.42398		2080	0.21806		2080	0.059974
2079	0.42376		2079	0.21799		2079	0.059817
2078	0.42354		2078	0.21792		2078	0.05966
2077	0.42343		2077	0.21785		2077	0.05966
2076	0.42343		2076	0.21778		2076	0.05966
2075	0.42332		2075	0.21778		2075	0.05966
2074	0.42332		2074	0.21771		2074	0.059503
2073	0.42332		2073	0.21771		2073	0.059503
2072	0.42332		2072	0.21764		2072	0.059503
2071	0.42321		2071	0.21757		2071	0.059503
2070	0.4231		2070	0.21757		2070	0.059346
2069	0.42299		2069	0.2175		2069	0.059189
2068	0.42299		2068	0.2175		2068	0.059032
2067	0.42288		2067	0.2175		2067	0.058875
2066	0.42277		2066	0.21736		2066	0.058718
2065	0.42277		2065	0.21736		2065	0.058561
2064	0.42288		2064	0.21729		2064	0.058561
2063	0.42288		2063	0.21722		2063	0.058404
2062	0.42277		2062	0.21715		2062	0.058404
2061	0.42266		2061	0.21715		2061	0.058247
2060	0.42255		2060	0.21729		2060	0.058247
2059	0.42244		2059	0.21736		2059	0.058247
2058	0.42233		2058	0.21736		2058	0.058247
2057	0.42233		2057	0.21729		2057	0.058404
2056	0.42233		2056	0.21715		2056	0.058561
2055	0.42233		2055	0.21701		2055	0.058718
2054	0.42233		2054	0.21708		2054	0.059032
2053	0.42244		2053	0.21729		2053	0.059503
2052	0.42255		2052	0.21757		2052	0.060288
2051	0.42255		2051	0.21771		2051	0.060445
2050	0.42244		2050	0.2175		2050	0.059817
2049	0.42222		2049	0.21708		2049	0.058875
2048	0.42211		2048	0.2168		2048	0.05809
2047	0.42189		2047	0.21652		2047	0.057619
2046	0.42167		2046	0.21638		2046	0.057305
2045	0.42145		2045	0.21638		2045	0.056991
2044	0.42145		2044	0.21638		2044	0.056991
2043	0.42123		2043	0.21638		2043	0.056834
2042	0.42112		2042	0.21631		2042	0.056677
2041	0.42101		2041	0.21624		2041	0.056677
2040	0.4209		2040	0.21624		2040	0.056677
2039	0.42068		2039	0.21617		2039	0.05652
2038	0.42046		2038	0.21596		2038	0.056206
2037	0.42046		2037	0.21589		2037	0.055735
2036	0.42046		2036	0.21589		2036	0.055421
2035	0.42035		2035	0.21575		2035	0.05495
2034	0.42013		2034	0.21554		2034	0.054636
2033	0.4198		2033	0.21526		2033	0.054479
2032	0.41958		2032	0.21512		2032	0.054322
2031	0.41947		2031	0.21498		2031	0.054165
2030	0.41947		2030	0.21484		2030	0.053851
2029	0.41958		2029	0.21484		2029	0.053694
2028	0.41969		2028	0.21491		2028	0.053537
2027	0.4198		2027	0.21491		2027	0.05338
2026	0.4198		2026	0.2147		2026	0.05338
2025	0.4198		2025	0.21456		2025	0.05338
2024	0.41991		2024	0.21442		2024	0.05338
2023	0.41969		2023	0.21435		2023	0.053223
2022	0.41947		2022	0.21421		2022	0.052752
2021	0.41936		2021	0.21421		2021	0.052752
2020	0.41936		2020	0.21421		2020	0.052752
2019	0.41936		2019	0.21414		2019	0.052909
2018	0.41925		2018	0.21407		2018	0.053066
2017	0.41936		2017	0.21407		2017	0.053223
2016	0.41936		2016	0.21407		2016	0.05338
2015	0.41947		2015	0.214		2015	0.05338
2014	0.41947		2014	0.214		2014	0.05338
2013	0.41947		2013	0.21407		2013	0.053223
2012	0.41936		2012	0.21421		2012	0.053223
2011	0.41914		2011	0.21435		2011	0.053223
2010	0.41892		2010	0.21428		2010	0.053223
2009	0.4187		2009	0.21414		2009	0.053066
2008	0.4187		2008	0.214		2008	0.052752
2007	0.41859		2007	0.21379		2007	0.052124
2006	0.41859		2006	0.21365		2006	0.051496
2005	0.41859		2005	0.21372		2005	0.051496
2004	0.41881		2004	0.21386		2004	0.051967
[truncated: 1,404 more rows]

## Sheet: Mechanical data
	FILM	Young's modulus (MPa)	Max strength (MPa)	Strain at break (%)
	1	57.076	1.8913	58.182
	2	72.245	1.91	73.839
	3	64.758	1.758	69.7
	TRAY	Young's modulus (MPa)	Max strength (MPa)	Strain at break (%)
	1	51.498	1.88	51.939
	2	57.051	2.13	98.407
	3	60.846	2.29	90.473
	4	52.758	2.12	109.32
	5	54.537	2.15	114.757
	6	59.026	2.155	79.056
	7	49.292	1.942	62.6

## Sheet: Oxygen permeability coefficient
MB film	(mL mm/(m^2*day*atm))
1	0
2	0
3	0.095
4	0
5	1.536
